# Supplementary material for: Diverse drug-resistance mechanisms can emerge from drug-tolerant cancer persister cells
Source: Nat Commun. 2016 Feb 19;7:10690. doi: 10.1038/ncomms10690 (PMC4762880; doi:10.1038/ncomms10690)
Supplement: Supplementary Data 1 — Annotation of Drugs used In Drug Screen [file ncomms10690-s2.xls]

## Sheet: DrugTable
Drug ID in Fig2	Drug_Name	Drug_Target	Assigned_Drug_Class
1	PFI-1	Epigenetic Reader Domain	Epigenetic
2	CUDC-101	HDAC	Epigenetic
3	Azacitidine (Vidaza)	DNA Methyltransferase	Epigenetic
4	GSK J4 HCl	Histone demethylases	Epigenetic
5	MC1568	HDAC	Epigenetic
6	Trichostatin A (TSA)	HDAC	Epigenetic
7	Belinostat (PXD101)	HDAC	Epigenetic
8	Entacapone	Histone Methyltransferase	Epigenetic
9	Scriptaid	HDAC	Epigenetic
10	Valproic acid sodium salt (Sodium valproate)	HDAC	Epigenetic
11	Vorinostat (SAHA)	HDAC	Epigenetic
12	PCI-34051	HDAC	Epigenetic
13	Sodium Phenylbutyrate	HDAC	Epigenetic
14	Rocilinostat (ACY-1215)	HDAC	Epigenetic
15	BIX01294	Histone Methyltransferase	Epigenetic
16	Droxinostat	HDAC	Epigenetic
17	ITF2357 (Givinostat)	HDAC	Epigenetic
18	PI3K/HDAC Inhibitor I	HDAC	Epigenetic
19	SB939 (Pracinostat)	HDAC	Epigenetic
20	Mocetinostat (MGCD0103)	HDAC	Epigenetic
21	LAQ824 (NVP-LAQ824, Dacinostat)	HDAC	Epigenetic
22	M344	HDAC	Epigenetic
23	PCI-24781	HDAC	Epigenetic
24	JNJ-26481585	HDAC	Epigenetic
25	Entinostat (MS-275, SNDX-275)	HDAC	Epigenetic
26	CI994 (Tacedinaline)	HDAC	Epigenetic
27	AR-42 (HDAC-42)	HDAC	Epigenetic
28	Tubastatin A HCl	HDAC	Epigenetic
29	Apoptosis Activator 2	Caspase	Apoptosis
30	TW-37	Bcl-2	Apoptosis
31	HA14-1	Bcl-2	Apoptosis
32	ABT-263 (Navitoclax)	Bcl-2	Apoptosis
33	PAC-1	Caspase	Apoptosis
34	ABT-199 (GDC-0199 )	Bcl-2	Apoptosis
35	ABT-737	Bcl-2	Apoptosis
36	Obatoclax mesylate (GX15-070)	Bcl-2	Apoptosis
37	AT101	Bcl-2	Apoptosis
38	YM155	IAP	Apoptosis
39	GSK1070916	Aurora Kinase	Aurora Kinase
40	TAK-901	Aurora Kinase	Aurora Kinase
41	Barasertib (AZD1152-HQPA)	Aurora Kinase	Aurora Kinase
42	PHA-680632	Aurora Kinase	Aurora Kinase
43	AMG 900	Aurora Kinase	Aurora Kinase
44	SNS-314 Mesylate	Aurora Kinase	Aurora Kinase
45	SNS-314	Aurora Kinase	Aurora Kinase
46	MLN8237 (Alisertib)	Aurora Kinase	Aurora Kinase
47	PF-03814735	Aurora Kinase	Aurora Kinase
48	CCT129202	Aurora Kinase	Aurora Kinase
49	VX-680 (MK-0457, Tozasertib)	Aurora Kinase	Aurora Kinase
50	MLN8054	Aurora Kinase	Aurora Kinase
51	MK-5108 (VX-689)	Aurora Kinase	Aurora Kinase
52	ZM-447439	Aurora Kinase	Aurora Kinase
53	Aurora A Inhibitor I	Aurora Kinase	Aurora Kinase
54	AMG 900	Aurora Kinase	Aurora Kinase
55	CCT137690	Aurora Kinase	Aurora Kinase
56	Hesperadin	Aurora Kinase	Aurora Kinase
57	TAK-901	Aurora Kinase	Aurora Kinase
58	CCT129202	Aurora Kinase	Aurora Kinase
59	CCT137690	Aurora Kinase	Aurora Kinase
60	Aurora Kinase Inhibitor II	Aurora Kinase	Aurora Kinase
61	PHA-680632	Aurora Kinase	Aurora Kinase
62	GSK1070916	Aurora Kinase	Aurora Kinase
63	PF-03814735	Aurora Kinase	Aurora Kinase
64	ZM-447439	Aurora Kinase	Aurora Kinase
65	Barasertib (AZD1152-HQPA)	Aurora Kinase	Aurora Kinase
66	Docetaxel	Microtubule disassembly	Chemotherapy/Cell Cycle
67	Gemcitabine HCl	Antimetabolite (Pyrimidine)	Chemotherapy/Cell Cycle
68	Topotecan HCl	Topoisomerase inhibitor	Chemotherapy/Cell Cycle
69	PKR Inhibitor	PKR	Chemotherapy/Cell Cycle
70	BI 2536	PLK	Chemotherapy/Cell Cycle
71	Vinblastine Sulfate	Microtubule assembly	Chemotherapy/Cell Cycle
72	BMS-265246	CDK	Chemotherapy/Cell Cycle
73	PHA-793887	CDK	Chemotherapy/Cell Cycle
74	Bleomycin Sulfate	Intercalation	Chemotherapy/Cell Cycle
75	SU9516	CDK	Chemotherapy/Cell Cycle
76	Milciclib (PHA-848125)	CDK	Chemotherapy/Cell Cycle
77	GSK461364	PLK	Chemotherapy/Cell Cycle
78	Thiotepa	Alkylating agent	Chemotherapy/Cell Cycle
79	Etoposide	Topoisomerase inhibitor	Chemotherapy/Cell Cycle
80	Vincristine Sulfate	Microtubules assembly	Chemotherapy/Cell Cycle
81	BI6727 (Volasertib)	PLK	Chemotherapy/Cell Cycle
82	Mitomycin C	Intercalation	Chemotherapy/Cell Cycle
83	Cdk1/2 Inhibitor III	CDK	Chemotherapy/Cell Cycle
84	LY2603618 (IC-83)	Chk	Chemotherapy/Cell Cycle
85	Carboplatin	DNA crosslinker	Chemotherapy/Cell Cycle
86	Vinorelbine Tartrate	microtubule assembly	Chemotherapy/Cell Cycle
87	HMN-214	PLK	Chemotherapy/Cell Cycle
88	Cdk2 Inhibitor IV, NU6140	CDK	Chemotherapy/Cell Cycle
89	Chk2 Inhibitor II	Chk	Chemotherapy/Cell Cycle
90	Uracil mustard	Alkylating agent	Chemotherapy/Cell Cycle
91	Tenovin-1	Mdm2	Chemotherapy/Cell Cycle
92	Pipobroman	Alkylating agent	Chemotherapy/Cell Cycle
93	Irinotecan HCl	Topoisomerase inhibitor	Chemotherapy/Cell Cycle
94	JNJ 26854165 (Serdemetan)	p53	Chemotherapy/Cell Cycle
95	Paclitaxel	Microtubule disassembly	Chemotherapy/Cell Cycle
96	Dinaciclib (SCH727965)	CDK	Chemotherapy/Cell Cycle
97	Dactinomycin	Intercalation	Chemotherapy/Cell Cycle
98	Cdk4 Inhibitor II, NSC 625987	CDK	Chemotherapy/Cell Cycle
99	PD 0332991 (Palbociclib) HCl	CDK	Chemotherapy/Cell Cycle
100	AZD5438	CDK	Chemotherapy/Cell Cycle
101	KU-60019	ATM	Chemotherapy/Cell Cycle
102	SB 218078	Chk, CDK	Chemotherapy/Cell Cycle
103	Pifithrin-?	p53	Chemotherapy/Cell Cycle
104	Melphalan	Alkylating agent	Chemotherapy/Cell Cycle
105	Fluorouracil (5-FU)	Antimetabolite (Pyrimidine)	Chemotherapy/Cell Cycle
106	Cdk2 Inhibitor III	CDK	Chemotherapy/Cell Cycle
107	Plicamycin	Intercalation	Chemotherapy/Cell Cycle
108	Oxaliplatin	DNA crosslinker	Chemotherapy/Cell Cycle
109	Cdk1/5 Inhibitor	CDK	Chemotherapy/Cell Cycle
110	RITA (NSC 652287)	p53	Chemotherapy/Cell Cycle
111	ATM Kinase Inhibitor	ATM	Chemotherapy/Cell Cycle
112	Aminopurvalanol A	CDK	Chemotherapy/Cell Cycle
113	Nutlin-3	Mdm2	Chemotherapy/Cell Cycle
114	AZD7762	Chk	Chemotherapy/Cell Cycle
115	Daunorubicin HCl	Topo II intercalation	Chemotherapy/Cell Cycle
116	Mitoxantrone	topo II intercalation	Chemotherapy/Cell Cycle
117	ON-01910	PLK	Chemotherapy/Cell Cycle
118	Cdk1 Inhibitor, CGP74514A	CDK	Chemotherapy/Cell Cycle
119	Thioguanine	Atimetabolite (Purine)	Chemotherapy/Cell Cycle
120	Chlorambucil	Alkylating agent	Chemotherapy/Cell Cycle
121	Flavopiridol HCl	CDK	Chemotherapy/Cell Cycle
122	Purvalanol A	CDK	Chemotherapy/Cell Cycle
123	Cdk4 Inhibitor	CDK	Chemotherapy/Cell Cycle
124	BS-181 HCl	CDK	Chemotherapy/Cell Cycle
125	valrubicin	topo II intercalation	Chemotherapy/Cell Cycle
126	DNA-PK Inhibitor II	DNA-PK	Chemotherapy/Cell Cycle
127	Teniposide	Topoisomerase inhibitor	Chemotherapy/Cell Cycle
128	SNS-032 (BMS-387032)	CDK	Chemotherapy/Cell Cycle
129	CHIR-124	Chk	Chemotherapy/Cell Cycle
130	Carmustine	Alkylating agent	Chemotherapy/Cell Cycle
131	Mercaptopurine	Antimetabolite (Purine)	Chemotherapy/Cell Cycle
132	Compound 52	Cdc	Chemotherapy/Cell Cycle
133	DNA-PK Inhibitor V	DNA-PK	Chemotherapy/Cell Cycle
134	Temozolomide	Alkylating agent	Chemotherapy/Cell Cycle
135	Lomustine; CCNU	Alkylating agent	Chemotherapy/Cell Cycle
136	AT7519	CDK	Chemotherapy/Cell Cycle
137	Alsterpaullone, 2-Cyanoethyl	CDK	Chemotherapy/Cell Cycle
138	NSC-207895 (XI-006)	p53, Mdm2	Chemotherapy/Cell Cycle
139	Pemetrexed	Antimetabolite (Folic Acid)	Chemotherapy/Cell Cycle
140	Doxorubicin HCl	topo II intercalation	Chemotherapy/Cell Cycle
141	Cdk4 Inhibitor III	CDK	Chemotherapy/Cell Cycle
142	Cdk1 Inhibitor	CDK	Chemotherapy/Cell Cycle
143	Fascaplysin, Synthetic	CDK	Chemotherapy/Cell Cycle
144	Pentostatin	Antimetabolite (Purine)	Chemotherapy/Cell Cycle
145	Cladribine	Antimetabolite (Purine)	Chemotherapy/Cell Cycle
146	Procarbazine HCl	Alkylating agent	Chemotherapy/Cell Cycle
147	Busulfan	Alkylating agent	Chemotherapy/Cell Cycle
148	Cisplatin	DNA crosslinker	Chemotherapy/Cell Cycle
149	Altretamine	Alkylating agent	Chemotherapy/Cell Cycle
150	Roscovitine (Seliciclib, CYC202)	CDK	Chemotherapy/Cell Cycle
151	Bortezomib	Proteasome inhibitors	Chemotherapy/Cell Cycle
152	Bohemine	CDK	Chemotherapy/Cell Cycle
153	Fludarabine Phosphate	Antimetabolite	Chemotherapy/Cell Cycle
154	Alsterpaullone	CDK	Chemotherapy/Cell Cycle
155	KU-55933	ATM	Chemotherapy/Cell Cycle
156	Cyclophosphamide	Alkylating agent	Chemotherapy/Cell Cycle
157	Methotrexate	Antimetabolite (Folic Acid)	Chemotherapy/Cell Cycle
158	DNA-PK Inhibitor III	DNA-PK	Chemotherapy/Cell Cycle
159	ATM/ATR Kinase Inhibitor	ATM, ATR	Chemotherapy/Cell Cycle
160	PHA-767491	CDK	Chemotherapy/Cell Cycle
161	Decitabine	Antimetabolite, DNA Methyltransferase	Chemotherapy/Cell Cycle,Epigenetic
162	Decitabine	Antimetabolite, DNA Methyltransferase	Chemotherapy/Cell Cycle,Epigenetic
163	Aurora Kinase/Cdk Inhibitor	Aurora Kinase, CDK	Aurora Kinase,Chemotherapy/Cell Cycle
164	JNJ-7706621	Aurora Kinase, CDK	Aurora Kinase,Chemotherapy/Cell Cycle
165	JNJ-7706621	Aurora Kinase, CDK	Aurora Kinase,Chemotherapy/Cell Cycle
166	Resveratrol	Sirtuin	Metabolism
167	PKCb Inhibitor	PKC	Metabolism
168	BX-795	PDK-1	Metabolism
169	Chelerythrine Chloride	PKC	Metabolism
170	Herbimycin A, Streptomyces sp.	PKA	Metabolism
171	GTP-14564	PKC	Metabolism
172	Diacylglycerol Kinase Inhibitor II	Diacylglycerol Kinase	Metabolism
173	Bisindolylmaleimide IV	PKC	Metabolism
174	Sirtinol	Sirtuin	Metabolism
175	Enzastaurin (LY317615)	PKC	Metabolism
176	Phenformin HCl	AMPK	Metabolism
177	SRT1720	Sirtuin	Metabolism
178	Staurosporine	PKC	Metabolism
179	AMPK Inhibitor, Compound C	AMPK	Metabolism
180	EX 527	Sirtuin	Metabolism
181	Sotrastaurin (AEB071)	PKC	Metabolism
182	OSU-03012	PDK-1	Metabolism
183	Ro-32-0432	PKC	Metabolism
184	G? 6983	PKC	Metabolism
185	A-769662	AMPK	Metabolism
186	BX-912	PDK-1	Metabolism
187	CX-4945 (Silmitasertib)	PKC	Metabolism
188	Cabazitaxel	N/A	Other
189	MK2a Inhibitor	MK2	Other
190	KN-62	CaM Kinase	Other
191	STO-609	CaM Kinase	Other
192	Rho Kinase Inhibitor IV	Rho Kinase, ROCK	Other
193	PKR Inhibitor, Negative Control	Negative Control	Other
194	PF-00562271	FAK	Other
195	FG-4592	HIF	Other
196	2-Methoxyestradiol	HIF	Other
197	Sphingosine Kinase Inhibitor	SK1	Other
198	Thiazovivin	ROCK	Other
199	LY 303511- Negative control	Negative Control	Other
200	Celecoxib	Other	Other
201	NVP-TAE226	FAK	Other
202	ROCK Inhibitor, Y-27632	ROCK	Other
203	Cdc2-Like Kinase Inhibitor, TG003	CLK	Other
204	Vismodegib	N/A	Other
205	Rho Kinase Inhibitor III, Rockout	Rho Kinase	Other
206	SB 202474, Negative control for p38 MAPK inhibition studies	Negative Control	Other
207	carfilzomib	N/A	Other
208	IOX2	HIF	Other
209	KN-93	CaM Kinase	Other
210	DMSO-1	Other	Other
211	DMSO-3	Other	Other
212	Romidepsin	N/A	Other
213	Y-27632 2HCl	ROCK	Other
214	AG 9	Negative Control	Other
215	DMSO-2	Other	Other
216	Pralatrexate	N/A	Other
217	Staurosporine, Streptomyces sp.	PKC, PKA, PKG,MLCK, CaM Kinase	Metabolism,Other
218	HA 1077, Dihydrochloride Fasudil	PKA, ROCK	Metabolism,Other
219	K-252a, Nocardiopsis sp.	PKA, PKC, PKG	Metabolism,Other
220	PD 158780	EGFR	EGFR
221	PD153035 HCl	EGFR	EGFR
222	Gefitinib (Iressa)	EGFR	EGFR
223	AG 1478	EGFR	EGFR
224	Desmethyl Erlotinib (CP-473420)	EGFR	EGFR
225	Compound 56	EGFR	EGFR
226	Dacomitinib (PF299804,PF-00299804)	EGFR	EGFR
227	Pelitinib (EKB-569)	EGFR	EGFR
228	AG-1478 (Tyrphostin AG-1478)	EGFR	EGFR
229	BPIQ-I	EGFR	EGFR
230	OSI-420	EGFR	EGFR
231	PD 174265	EGFR	EGFR
232	WZ3146	EGFR	EGFR
233	WZ8040	EGFR	EGFR
234	Erlotinib HCl	EGFR	EGFR
235	AST-1306	EGFR	EGFR
236	WZ4002	EGFR	EGFR
237	PKCbII/EGFR Inhibitor	EGFR	EGFR
238	EGFR Inhibitor	EGFR	EGFR
239	ARRY334543	EGFR	EGFR
240	PP3	EGFR	EGFR
241	AG 490	EGFR	EGFR
242	TAK-285	EGFR	EGFR
243	AG 112	EGFR	EGFR
244	Vandetanib (Zactima)	VEGFR	Other RTK
245	Crenolanib (CP-868596)	PDGFR	Other RTK
246	CP 673451	PDGFR	Other RTK
247	VEGF Receptor Tyrosine Kinase Inhibitor II	VEGFR, Flt, c-Kit	Other RTK
248	Arry-380	HER2	Other RTK
249	Mubritinib (TAK 165)	HER2	Other RTK
250	GSK1904529A	IGF-1R	Other RTK
251	Cediranib (AZD2171)	VEGFR, Flt	Other RTK
252	VEGF Receptor 2 Kinase Inhibitor II	VEGFR, PDGFR	Other RTK
253	Quizartinib (AC220)	Flt	Other RTK
254	VEGF Receptor 2 Kinase Inhibitor III	VEGFR, FLT3	Other RTK
255	Flt-3 Inhibitor III	FLT3	Other RTK
256	Motesanib Diphosphate (AMG-706)	VEGFR, PDGFR, c-Kit	Other RTK
257	CH5424802	ALK	Other RTK
258	PDGF Receptor Tyrosine Kinase Inhibitor III	PDGFR	Other RTK
259	VEGFR Tyrosine Kinase Inhibitor IV	VEGFR, EphB2, PDGFR, c-Kit, Tie	Other RTK
260	TAE684 (NVP-TAE684)	ALK	Other RTK
261	LDN193189	TGF-beta/Smad	Other RTK
262	Pazopanib HCl	VEGFR, PDGFR, c-Kit	Other RTK
263	Linifanib (ABT-869)	PDGFR, VEGFR	Other RTK
264	E7080 (Lenvatinib)	VEGFR	Other RTK
265	Brivanib alaninate (BMS-582664)	VEGFR	Other RTK
266	Dovitinib (TKI-258)	FLT3	Other RTK
267	Linsitinib (OSI-906)	IGF-1R	Other RTK
268	AGL 2043	PDGFR	Other RTK
269	SB 431542	TGF-beta/Smad	Other RTK
270	Axitinib	VEGFR, PDGFR, c-Kit	Other RTK
271	DMBI	PDGFR	Other RTK
272	Semaxanib (SU5416)	VEGFR	Other RTK
273	Tandutinib (MLN518)	Flt	Other RTK
274	AG 1296	PDGFR	Other RTK
275	PDGF Receptor Tyrosine Kinase Inhibitor II	PDGFR	Other RTK
276	SU11652	PDGFR, VEGFR	Other RTK
277	Flt-3 Inhibitor II	FLT3	Other RTK
278	NVP-ADW742	IGF-1R	Other RTK
279	BIBF1120 (Vargatef)	VEGFR, PDGFR, FGFR	Other RTK
280	Tivozanib (AV-951)	VEGFR, c-Kit, PDGFR	Other RTK
281	Brivanib (BMS-540215)	VEGFR	Other RTK
282	Apatinib (YN968D1)	VEGFR	Other RTK
283	PD173074	FGFR	Other RTK
284	SAR131675	VEGFR	Other RTK
285	AG 1295	PDGFR	Other RTK
286	Dovitinib Dilactic acid (TKI258 Dilactic acid)	FLT3	Other RTK
287	TSU-68 (SU6668)	VEGFR, PDGFR , FGFR	Other RTK
288	Tie2 kinase inhibitor	Tie-2	Other RTK
289	AZD4547	FGFR	Other RTK
290	VEGF Receptor 2 Kinase Inhibitor IV	VEGFR	Other RTK
291	Imatinib (Gleevec)	PDGFR	Other RTK
292	SB 525334	TGF-beta/Smad	Other RTK
293	BGJ398 (NVP-BGJ398)	FGFR	Other RTK
294	Isogranulatimide	FMS, c-Kit, FLT3	Other RTK
295	Sunitinib Malate (Sutent)	VEGFR, PDGFR, c-Kit, Flt	Other RTK
296	VEGF Receptor 2 Kinase Inhibitor I	VEGFR	Other RTK
297	Flt-3 Inhibitor	FLT3	Other RTK
298	cFMS Receptor Tyrosine Kinase Inhibitor	FMS	Other RTK
299	AG 1024	IGF-1R	Other RTK
300	Ki8751	VEGFR, c-Kit, PDGFR	Other RTK
301	Vatalanib 2HCl (PTK787)	VEGFR, c-Kit, Flt	Other RTK
302	KRN 633	VEGFR, PDGFR	Other RTK
303	Telatinib (BAY 57-9352)	VEGFR, PDGFR, c-Kit	Other RTK
304	AG-1024	IGF-1R	Other RTK
305	OSI-930	c-Kit, VEGFR	Other RTK
306	GSK1838705A	IGF-1, ALK	Other RTK
307	PDGF RTK Inhibitor	PDGFR	Other RTK
308	Tyrphostin AG 879 (AG 879)	HER2	Other RTK
309	CYC116	Aurora Kinase, VEGFR	Aurora Kinase,Other RTK
310	ENMD-2076	Flt, Aurora Kinase, VEGFR	Aurora Kinase,Other RTK
311	CYC116	Aurora Kinase, VEGFR	Aurora Kinase,Other RTK
312	PDK1/Akt/Flt Dual Pathway Inhibitor	PDK-1, FLT3	Metabolism,Other RTK
313	Masitinib (AB1010)	c-Kit, PDGFR, FGFR, FAK	Other,Other RTK
314	EGFR/ErbB-2/ErbB-4 Inhibitor	EGFR, HER2, HER4	EGFR,Other RTK
315	Afatinib (BIBW2992)	EGFR, HER2	EGFR,Other RTK
316	AZD8931	EGFR, HER2	EGFR,Other RTK
317	AEE788 (NVP-AEE788)	EGFR, Flt, VEGFR, HER2	EGFR,Other RTK
318	CI-1033 (Canertinib)	EGFR, HER2	EGFR,Other RTK
319	Neratinib (HKI-272)	HER2, EGFR	EGFR,Other RTK
320	Lapatinib Ditosylate (Tykerb)	EGFR, HER2	EGFR,Other RTK
321	EGFR/ErbB-2 Inhibitor	EGFR, HER2	EGFR,Other RTK
322	CP-724714	EGFR, HER2	EGFR,Other RTK
323	BMS-599626 (AC480)	EGFR, HER2	EGFR,Other RTK
324	ARQ 197 (Tivantinib)	c-Met	MET
325	BMS 777607	c-Met	MET
326	SU11274	c-Met	MET
327	Met Kinase Inhibitor	c-Met	MET
328	NVP-BVU972	c-Met	MET
329	MK-2461	c-Met	MET
330	PHA-665752	c-Met	MET
331	AMG-208	c-Met	MET
332	AMG458	c-Met	MET
333	INCB28060	c-Met	MET
334	Golvatinib (E7050)	c-Met	MET
335	JNJ-38877605	c-Met	MET
336	PF-04217903	c-Met	MET
337	SGX-523	c-Met	MET
338	Amuvatinib (MP-470)	Flt, PDGFR, c-Kit, c-Met, c-RET	MET,Other RTK
339	MGCD-265	c-Met, VEGFR, Tie-2	MET,Other RTK
340	Foretinib (GSK1363089, XL880)	c-Met, VEGFR	MET,Other RTK
341	Crizotinib (PF-02341066)	c-Met, ALK	MET,Other RTK
342	BMS 794833	c-Met, VEGFR	MET,Other RTK
343	Amuvatinib (MP-470)	Flt, PDGFR, c-Kit, c-Met, c-RET	MET,Other RTK
344	XL-184 (Cabozantinib)	VEGFR, c-Met, Flt, Tie-2, c-Kit	MET,Other RTK
345	JAK3 Inhibitor II	JAK, Tyk	Non-Receptor Tyrosine Kinase
346	WHI-P154	JAK	Non-Receptor Tyrosine Kinase
347	Saracatinib (AZD0530)	Src, Bcr-Abl	Non-Receptor Tyrosine Kinase
348	PCI-32765 (Ibrutinib)	Src	Non-Receptor Tyrosine Kinase
349	Bosutinib (SKI-606)	Src	Non-Receptor Tyrosine Kinase
350	Dasatinib	TK	Non-Receptor Tyrosine Kinase
351	PP1 Analog II, 1NM-PP1	Fyn	Non-Receptor Tyrosine Kinase
352	KX2-391	Src	Non-Receptor Tyrosine Kinase
353	R788 (Fostamatinib)	Syk	Non-Receptor Tyrosine Kinase
354	Cyt387	JAK	Non-Receptor Tyrosine Kinase
355	JAK3 Inhibitor VI	JAK	Non-Receptor Tyrosine Kinase
356	LY2784544	JAK	Non-Receptor Tyrosine Kinase
357	Src Kinase Inhibitor I	Src, Lck	Non-Receptor Tyrosine Kinase
358	Syk Inhibitor III	Syk	Non-Receptor Tyrosine Kinase
359	JAK3 Inhibitor IV	JAK	Non-Receptor Tyrosine Kinase
360	AZ 960	JAK	Non-Receptor Tyrosine Kinase
361	Nilotinib (AMN-107)	Bcr-Abl	Non-Receptor Tyrosine Kinase
362	R935788 (Fostamatinib disodium, R788 disodium)	Syk	Non-Receptor Tyrosine Kinase
363	CEP33779	JAK	Non-Receptor Tyrosine Kinase
364	SU6656	Yes, Lyn, Fyn, Src	Non-Receptor Tyrosine Kinase
365	Syk Inhibitor	Syk	Non-Receptor Tyrosine Kinase
366	Bcr-abl Inhibitor	Bcr-Abl	Non-Receptor Tyrosine Kinase
367	TG101348 (SAR302503)	JAK	Non-Receptor Tyrosine Kinase
368	DCC-2036 (Rebastinib)	Bcr-Abl	Non-Receptor Tyrosine Kinase
369	Ruxolitinib (INCB018424)	JAK	Non-Receptor Tyrosine Kinase
370	Syk Inhibitor II	Syk	Non-Receptor Tyrosine Kinase
371	Baricitinib (LY3009104,incb28050)	JAK	Non-Receptor Tyrosine Kinase
372	WP1066	JAK	Non-Receptor Tyrosine Kinase
373	Tofacitinib citrate (CP-690550 citrate)	JAK	Non-Receptor Tyrosine Kinase
374	NVP-BSK805	JAK	Non-Receptor Tyrosine Kinase
375	Piceatannol	Syk	Non-Receptor Tyrosine Kinase
376	Tofacitinib (CP-690550, Tasocitinib)	JAK	Non-Receptor Tyrosine Kinase
377	Lck Inhibitor	Lck	Non-Receptor Tyrosine Kinase
378	AT9283	Aurora Kinase, Bcr-Abl, JAK	Aurora Kinase,Non-Receptor Tyrosine Kinase
379	AT9283	Aurora Kinase, Bcr-Abl, JAK	Aurora Kinase,Non-Receptor Tyrosine Kinase
380	Indirubin-3?-monoxime	CDK, Src	Chemotherapy/Cell Cycle,Non-Receptor Tyrosine Kinase
381	WP1130	DUB, Bcr-Abl	Non-Receptor Tyrosine Kinase,Other
382	AG-490	JAK, EGFR	EGFR,Non-Receptor Tyrosine Kinase
383	Dasatinib (BMS-354825)	Src, Bcr-Abl, c-Kit	Non-Receptor Tyrosine Kinase,Other RTK
384	TG101209	Flt, JAK, c-RET	Non-Receptor Tyrosine Kinase,Other RTK
385	R406	Syk, Flt	Non-Receptor Tyrosine Kinase,Other RTK
386	PDGF Receptor Tyrosine Kinase Inhibitor IV	PDGFR, Lck, Src, Fyn,Bcr-Abl	Non-Receptor Tyrosine Kinase,Other RTK
387	Imatinib Mesylate	PDGFR, c-Kit, Bcr-Abl	Non-Receptor Tyrosine Kinase,Other RTK
388	R406 (free base)	Flt, Syk	Non-Receptor Tyrosine Kinase,Other RTK
389	Ponatinib (AP24534)	Bcr-Abl, VEGFR, FGFR, PDGFR, Flt	Non-Receptor Tyrosine Kinase,Other RTK
390	TG101209	Flt, JAK, c-RET	Non-Receptor Tyrosine Kinase,Other RTK
391	Danusertib (PHA-739358)-1	Aurora Kinase, Bcr-Abl, FGFR, Src, c-RET	Aurora Kinase,Non-Receptor Tyrosine Kinase,Other RTK
392	Danusertib (PHA-739358)	Aurora Kinase, Bcr-Abl, FGFR, Src, c-RET	Aurora Kinase,Non-Receptor Tyrosine Kinase,Other RTK
393	Danusertib (PHA-739358)-2	Aurora Kinase, Bcr-Abl, FGFR, Src, c-RET	Aurora Kinase,Non-Receptor Tyrosine Kinase,Other RTK
394	Aurora Kinase Inhibitor III	Aurora Kinase, Lck, Bmx, IGF-1R, Syk	Aurora Kinase,Non-Receptor Tyrosine Kinase,Other RTK
395	KW 2449	Flt, Bcr-Abl, Aurora Kinase	Aurora Kinase,Non-Receptor Tyrosine Kinase,Other RTK
396	Staurosporine, N-benzoyl-	PKC, PDGFR, VEGFR, Syk, FLT3, CDK, PKA, c-Kit, c-Fgr, Src, VEGFR, EGFR	Chemotherapy/Cell Cycle,EGFR,Metabolism,Non-Receptor Tyrosine Kinase,Other RTK
397	AZ628	Raf	RAF
398	Dabrafenib (GSK2118436)	Raf	RAF
399	SB590885	Raf	RAF
400	GDC-0879	Raf	RAF
401	ZM 336372	Raf	RAF
402	Vemurafenib (PLX4032)	Raf	RAF
403	PLX-4720	Raf	RAF
404	Raf265 derivative	VEGFR, Raf	Other RTK,RAF
405	Sorafenib (Nexavar)	VEGFR, PDGFR, Raf	Other RTK,RAF
406	Regorafenib (BAY 73-4506)	c-Kit, Raf, VEGFR	Other RTK,RAF
407	NVP-BHG712	VEGFR, Src, Raf, Bcr-Abl	Non-Receptor Tyrosine Kinase,Other RTK,RAF
408	GSK1120212 (Trametinib)	MEK	MEK
409	AZD8330	MEK	MEK
410	MEK Inhibitor I	MEK	MEK
411	TAK-733	MEK	MEK
412	MEK1/2 Inhibitor	MEK	MEK
413	PD0325901	MEK	MEK
414	U0126-EtOH	MEK	MEK
415	AS703026 (pimasertib)	MEK	MEK
416	PD98059	MEK	MEK
417	BIX 02189	MEK	MEK
418	BIX 02188	MEK	MEK
419	PD318088	MEK	MEK
420	AZD6244 (Selumetinib)	MEK	MEK
421	MEK Inhibitor II	MEK	MEK
422	CI-1040 (PD184352)	MEK	MEK
423	PD 98059	MEK	MEK
424	ERK Inhibitor II, FR180204	ERK	ERK
425	ERK Inhibitor II, Negative control	ERK	ERK
426	ERK Inhibitor III	ERK	ERK
427	SB 202190	p38 MAPK	Other MAPK
428	SB 203580	p38 MAPK	Other MAPK
429	SB220025	p38 MAPK	Other MAPK
430	MNK1 Inhibitor	MNK1	Other MAPK
431	p38 MAP Kinase Inhibitor	p38 MAPK	Other MAPK
432	SP600125	JNK	Other MAPK
433	PD 169316	p38 MAPK	Other MAPK
434	JNK Inhibitor IX	JNK	Other MAPK
435	LY2228820	p38 MAPK	Other MAPK
436	SC-68376	p38 MAPK	Other MAPK
437	SKF-86002	p38 MAPK	Other MAPK
438	JNK Inhibitor V	JNK	Other MAPK
439	SB 202190	p38 MAPK	Other MAPK
440	JNK Inhibitor, Negative Control	JNK	Other MAPK
441	BIRB 796 (Doramapimod)	p38 MAPK	Other MAPK
442	JNK Inhibitor VIII	JNK	Other MAPK
443	p38 MAP Kinase Inhibitor III	p38 MAPK	Other MAPK
444	SB 203580	p38 MAPK	Other MAPK
445	PH-797804	p38 MAPK	Other MAPK
446	VX-702	p38 MAPK	Other MAPK
447	TGF-b RI Inhibitor III	TGF-beta/Smad, p38 MAPK	Other MAPK,Other RTK
448	TGF-b RI Kinase Inhibitor	TGF-beta/Smad, p38 MAPK	Other MAPK,Other RTK
449	JNK Inhibitor II	JNK, JAK	Non-Receptor Tyrosine Kinase,Other MAPK
450	Akt Inhibitor VIII, Isozyme-Selective, Akti-1/2	AKT	AKT
451	PHT-427	Akt	AKT
452	Akt Inhibitor V, Triciribine	AKT	AKT
453	Triciribine (Triciribine phosphate)	Akt	AKT
454	Akt Inhibitor IV	AKT	AKT
455	GSK690693	Akt	AKT
456	GDC-0068	Akt	AKT
457	CCT128930	Akt	AKT
458	MK-2206 2HCl	Akt	AKT
459	Akt Inhibitor X	AKT	AKT
460	A-674563	Akt, CDK, PKA	AKT,Chemotherapy/Cell Cycle,Metabolism
461	WAY-600	mTOR	MTOR
462	Torin 2	mTOR	MTOR
463	PP242	mTOR	MTOR
464	AZD8055	mTOR	MTOR
465	WYE-687	mTOR	MTOR
466	WYE-125132	mTOR	MTOR
467	INK 128 (MLN0128)	mTOR	MTOR
468	Ku-0063794	mTOR	MTOR
469	WYE-354	mTOR	MTOR
470	Torin 1	mTOR	MTOR
471	Rapamycin	mTOR	MTOR
472	Everolimus (RAD001)	mTOR	MTOR
473	Rapamycin (Sirolimus)	mTOR	MTOR
474	OSI-027	mTOR	MTOR
475	AZD2014	mTOR	MTOR
476	Deforolimus (Ridaforolimus)	mTOR	MTOR
477	Temsirolimus (Torisel)	mTOR	MTOR
478	PP-121	DNA-PK, mTOR, PDGF	Chemotherapy/Cell Cycle,MTOR,Other RTK
479	AT7867	Akt, S6 kinase	AKT,MTOR
480	AS-252424	PI3K	PI3K
481	Palomid 529	PI3K	PI3K
482	A66	PI3K	PI3K
483	AS-604850	PI3K	PI3K
484	YM201636	PI3K	PI3K
485	CAY10505	PI3K	PI3K
486	PIK-293	PI3K	PI3K
487	Wortmannin	PI3K	PI3K
488	PIK-294	PI3K	PI3K
489	PI 3-Kg Inhibitor II	PI3K	PI3K
490	TG 100713	PI3K	PI3K
491	XL147	PI3K	PI3K
492	AS-605240	PI3K	PI3K
493	ZSTK474	PI3K	PI3K
494	PI 3-Kg Inhibitor	PI3K	PI3K
495	3-Methyladenine	PI3K	PI3K
496	TGX-221	PI3K	PI3K
497	CAL-101 (GS-1101)	PI3K	PI3K
498	BKM120 (NVP-BKM120)	PI3K	PI3K
499	IC-87114	PI3K	PI3K
500	BYL719	PI3K	PI3K
501	LY 294002	PI3K	PI3K
502	LY294002	PI3K	PI3K
503	PIK-90	PI3K	PI3K
504	GDC-0941	PI3K	PI3K
505	NVP-BGT226	PI3K	PI3K
506	Wortmannin	PI3K	PI3K
507	PKI-402	PI3K	PI3K
508	TG100-115	PI3K	PI3K
509	NU7441 (KU-57788)	DNA-PK, PI3K	Chemotherapy/Cell Cycle,PI3K
510	PIK-75	PI3K, DNA-PK	Chemotherapy/Cell Cycle,PI3K
511	PIK-93	PI3K, VEGFR	Other RTK,PI3K
512	Quercetin (Sophoretin)	PI3K, PKC, Sirtuin, Src	Metabolism,Non-Receptor Tyrosine Kinase,PI3K
513	Quercetin (Sophoretin)	PI3K, PKC, Sirtuin, Src	Metabolism,Non-Receptor Tyrosine Kinase,PI3K
514	GSK2126458	PI3K, mTOR	MTOR,PI3K
515	BEZ235 (NVP-BEZ235)	mTOR, PI3K	MTOR,PI3K
516	PF-05212384 (PKI-587)	mTOR, PI3K	MTOR,PI3K
517	XL765	PI3K, mTOR	MTOR,PI3K
518	GSK1059615	PI3K, mTOR	MTOR,PI3K
519	GDC-0980 (RG7422)	mTOR, PI3K	MTOR,PI3K
520	PI-103	ATM, ATR, DNA-PK, PI3K, mTOR	Chemotherapy/Cell Cycle,MTOR,PI3K
521	PI-103	ATM, ATR, DNA-PK, PI3K, mTOR	Chemotherapy/Cell Cycle,MTOR,PI3K
522	PF-04691502	mTOR, PI3K, Akt	AKT,MTOR,PI3K
523	Tpl2 Kinase Inhibitor	Tpl Kinase	Other Signalling
524	TWS119	GSK-3	Other Signalling
525	GSK-3 Inhibitor X	GSK-3	Other Signalling
526	NF-kB Activation Inhibitor	NFKB	Other Signalling
527	GSK3b Inhibitor XII, TWS119	GSK-3	Other Signalling
528	IC261	Casein Kinase	Other Signalling
529	G? 6976	GSK-3	Other Signalling
530	Indirubin	GSK-3	Other Signalling
531	CHIR-98014	GSK-3	Other Signalling
532	Indirubin Derivative E804	IKK	Other Signalling
533	SB 216763	GSK-3	Other Signalling
534	SB 415286	GSK-3	Other Signalling
535	Bisindolylmaleimide I	GSK-3	Other Signalling
536	GSK-3b Inhibitor VIII	GSK-3	Other Signalling
537	IKK-2 Inhibitor IV	IKK, Casein Kinase	Other Signalling
538	Pomalidomide	TNF-alpha	Other Signalling
539	Thalidomide	TNF-alpha	Other Signalling
540	Lenalidomide (Revlimid)	TNF-alpha	Other Signalling
541	Casein Kinase II Inhibitor III, TBCA	Casein Kinase	Other Signalling
542	GSK-3b Inhibitor XI	GSK-3	Other Signalling
543	Casein Kinase I Inhibitor, D4476	Casein Kinase	Other Signalling
544	TPCA-1	IKK	Other Signalling
545	GSK-3b Inhibitor II	GSK-3	Other Signalling
546	BAY 11-7082	IKK	Other Signalling
547	Necrostatin-1	TNF-alpha	Other Signalling
548	Tideglusib	GSK-3	Other Signalling
549	GSK-3 Inhibitor XIII	GSK-3	Other Signalling
550	IMD 0354	IKK	Other Signalling
551	Aloisine A, RP107	CDK, GSK-3	Chemotherapy/Cell Cycle,Other Signalling
552	GSK-3 Inhibitor IX	GSK-3, CDK	Chemotherapy/Cell Cycle,Other Signalling
553	Aloisine, RP106	CDK, GSK-3	Chemotherapy/Cell Cycle,Other Signalling
554	H-89, Dihydrochloride	Chk, GSK-3	Chemotherapy/Cell Cycle,Other Signalling
555	Cdk/Crk Inhibitor	CDK, CRK, GSK-3	Chemotherapy/Cell Cycle,Other,Other Signalling
556	IRAK-1/4 Inhibitor	IRAK, IGF-1R	Other RTK,Other Signalling
557	GSK-3b Inhibitor I	GSK-3, FLT3	Other RTK,Other Signalling
558	IGF-1R Inhibitor II	IGF-1R, GSK-3, CDK	Chemotherapy/Cell Cycle,Other RTK,Other Signalling
559	JAK Inhibitor I	IRAK, JAK	Non-Receptor Tyrosine Kinase,Other Signalling
560	Kenpaullone	GSK-3, CDK, Lck	Chemotherapy/Cell Cycle,Non-Receptor Tyrosine Kinase,Other Signalling
