# Supplementary material for: Diverse drug-resistance mechanisms can emerge from drug-tolerant cancer persister cells
Source: Nat Commun. 2016 Feb 19;7:10690. doi: 10.1038/ncomms10690 (PMC4762880; doi:10.1038/ncomms10690)
Supplement: Supplementary Software 1 — MATLAB code used in the generation of Fig1 [file ncomms10690-s3.txt]

%% This text file contains the top level MATLAB code used to generate Fig 1 for
% the paper "Diverse drug-resistance mechanisms can emerge from
% drug-tolerant cancer persister cells" by Ramirez et al.
% For Fig1b, the code supplied converts saved titer-glo data into 
% the corresponding viability curves.
% For Fig1c, the code supplied converts saved masks of bright-field data 
% (marking the cellular region), to percent confluence values, and generates the 
% plots seen in paper. Additionaly, the function to calculate the cellular 
% masks from raw images CellularRegionsFromBrightField is supplied. 
% This function used default parameters, except the cannyThreshold of 0.05
% was used for PC9-1 and 0.025 for the PERCs.
%
% 
% Code tested on MATLAB R2014a.
%
% ------------------------------------------------------------------------------
% Copyright 2016, The University of California at San Francisco
% Authors:
% Satwik Rajaram for the Altschuler and Wu Lab
%
% All rights reserved.
% This program is free software: you can redistribute it and/or modify
% it under the terms of the GNU General Public License as published by
% the Free Software Foundation, version 3 of the License.
%
% This program is distributed in the hope that it will be useful,
% but WITHOUT ANY WARRANTY; without even the implied warranty of
% MERCHANTABILITY or FITNESS FOR A PARTICULAR PURPOSE.  See the
% GNU General Public License for more details:
% < http://www.gnu.org/licenses/ >.
%
% ------------------------------------------------------------------------------


function Fig1()
	Fig1b_Reversion();
	Fig1c();

end

function Fig1b_Reversion(varargin)
    
    p=inputParser;
    defaultShowLabels=true;
    p.addParameter('showLabels',defaultShowLabels,@(x) islogical(x));
    
    parse(p,varargin{:});
    
    showLabels=p.Results.showLabels;
    %%
    reversionParams=GetParams('reversion');
    fig1Params=GetFig1Params();
    
    
    %% Fig 1e: Long Term Reversion
    reversion.long.data=readtable(reversionParams.longterm.dataFile);
    
    
    cellLineNames=['PC91' strcat('DTEP',arrayfun(@num2str,(1:17),'Unif',false))];
    reversion.long.dataAvg=zeros(height(reversion.long.data),length(cellLineNames));
    reversion.long.dataStd=zeros(height(reversion.long.data),length(cellLineNames));
    
    
    for i=1:length(cellLineNames)
        tempData=reversion.long.data{:,...
            strcat(cellLineNames{i},'_',arrayfun(@num2str,(1:3),'Unif',false))};
        reversion.long.dataAvg(:,i)=nanmean(tempData,2);
        reversion.long.dataStd(:,i)=nanstd(tempData,[],2);
    end
    
    if(showLabels)
        %Optimal placement of cell line names so they don't overlap
        costFun=@(x,dataPos,minDist) sum((x-dataPos).^2)+20*sum((1-tanh(pdist(x')/minDist)));
        textPos=fminsearch(@(x) costFun(x,reversion.long.dataAvg(end,:),2),reversion.long.dataAvg(end,:));
    end
    
    % Make Figure
    figure;
    for i=1:length(cellLineNames)
        switch fig1Params.reversion.long.plotType
            case 'errorbar'
                h=errorbar(reversion.long.data.Time,reversion.long.dataAvg(:,i),reversion.long.dataStd(:,i));
            case 'line'
                h=plot(reversion.long.data.Time,reversion.long.dataAvg(:,i));
        end
        
        switch(cellLineNames{i})
            case 'PC91'
                lineColor=fig1Params.reversion.long.colors.PC91;
                hPC91=h;
            case 'DTEP3'
                lineColor=fig1Params.reversion.long.colors.DTEP3;
                hDTEP3=h;
            otherwise
                lineColor=fig1Params.reversion.long.colors.other;
                hOther=h;
        end
        if(showLabels)
            text(reversion.long.data.Time(end)+0.5,textPos(i),cellLineNames{i},...
                'HorizontalAlignment','left','VerticalAlignment','middle');
        end
        set(h,'Color',lineColor','LineWidth',fig1Params.reversion.long.lineWidth);
        hold on;
        
    end
    set(gca,'XLim',fig1Params.reversion.long.XLim,'YLim',fig1Params.reversion.long.YLim,...
        'XTick',fig1Params.reversion.long.XTick,'YTick',fig1Params.reversion.long.YTick);
    set(gca,'LineWidth',fig1Params.reversion.long.borderLineWidth,'YScale','linear');
    hold off;
    if(showLabels)
        if(isequal(fig1Params.reversion.long.colors.DTEP3,fig1Params.reversion.long.colors.other))
            legend([hPC91,hOther],{'PC9-1','PERCs'});
        else
              legend([hDTEP3,hPC91,hOther],{'PERC3','PC9-1','Other PERCs'});
        end
    end
    if(showLabels)
        xlabel(fig1Params.reversion.long.xlabel);
        ylabel(fig1Params.reversion.long.ylabel);
    else
        set(gca,'XTickLabel',[]);
        set(gca,'YTickLabel',[]);
    end
    
end


function Fig1c()
    
    %%
    numberOfTimePoints=15;
    numberOfFrames=484*ones(numberOfTimePoints,1); numberOfFrames(1)=621;
    cellLineNames={'PC9-1','DTEP3','DTEP4','DTEP14','DTEP17'};
    numberOfCellLines=length(cellLineNames);
    
    params=GetParams('reversion');
    segDir=params.afterlongterm.segmentationDir;
    
    segFile=@(lineNum,timePoint,frameNum) fullfile(segDir,['Mask_L' num2str(lineNum) ...
        '_T' num2str(timePoint) '_F' num2str(frameNum) '.mat']);
    
    temp=load(segFile(1,0,0));
    imageTotalArea=numel(temp.cellularAreasMask);
    
    cellularAreas=cell(numberOfTimePoints,1);
    
    parfor timePoint=0:(numberOfTimePoints-1)
        cellularAreas{timePoint+1}=zeros(numberOfCellLines,numberOfFrames(timePoint+1));
        for lineNum=1:numberOfCellLines
            for frameNum=0:(numberOfFrames(timePoint+1)-1)
                try
                    results=load(segFile(lineNum,timePoint,frameNum));
                    cellularAreas{timePoint+1}(lineNum,frameNum+1)=...
                        100*nnz(results.cellularAreasMask)/imageTotalArea;
                catch
                    cellularAreas{timePoint+1}(lineNum,frameNum+1)=NaN;
                end
            end
        end
        
    end
    
    %%
    meanAreas=cellfun(@(x) nanmedian(x,2)',cellularAreas,'uni',false);
    meanAreas=vertcat(meanAreas{:})';
    maxAreas=cellfun(@(x) nanmax(x,[],2)',cellularAreas,'uni',false);
    maxAreas=vertcat(maxAreas{:})';
    minAreas=cellfun(@(x) nanmin(x,[],2)',cellularAreas,'uni',false);
    minAreas=vertcat(minAreas{:})';
    %stdAreas=cellfun(@(x) std(x,[],2)'/sqrt(size(x,2)),cellularAreas,'uni',false);
    stdAreas=cellfun(@(x) std(x,[],2)',cellularAreas,'uni',false);
    stdAreas=vertcat(stdAreas{:})';
    
    
    %%
    showLabel=false;
    
    colors=0.5*ones(numberOfCellLines,3);colors(1,:)=0;
    figure;
    for lineNum=1:numberOfCellLines
       errorbar(meanAreas(lineNum,:),stdAreas(lineNum,:),'Color',colors(lineNum,:),...
           'LineWidth',5);
        
        hold on;
    end
    set(gca,'XLim',[0,15],'XTick',0:15,'YLim',[0,110],'YTick',[0,50,100])
    if(showLabel)
        xlabel('Days After Drug Treatment','FontSize',16);
        ylabel('% Total Area Covered By Cells','FontSize',16);
        legend(cellLineNames);
    else
        set(gca,'XTickLabel',[],'YTickLabel',[]);
    end
    
end


function params=GetFig1Params()
    
    params=struct;
  
    %% Short Term Reversion
    params.reversion.short.PC91={'Color',[0 0 0],'LineWidth',10};
    params.reversion.short.DTP={'Color',[1 0 0],'LineWidth',10};
    params.reversion.short.DTPconc={'Color',[0.5 0.5 0.5],'LineWidth',10,...
        'LineStyle','--'};
    
    

    params.reversion.short.showLabels=false;
    params.reversion.short.showLegend=false;
    params.reversion.short.showCellLineNames=false;
    params.reversion.short.xlabel='Log[erlotinib],M';
    params.reversion.short.ylabel='Percentage Viability';
%     params.reversion.short.lineWidth=3;
    params.reversion.short.YTick=[0,50,100];


	%% Long Term Reversion
    params.reversion.long.showLabels=false;
    params.reversion.long.showLegend=false;
    params.reversion.long.showCellLineNames=false;
    params.reversion.long.xlabel='Time (weeks)';
    params.reversion.long.ylabel='Percentage Viability';
    params.reversion.long.plotType='line';'errorbar';
    
   

    params.reversion.long.colors.DTEP3=[0.5 0.5 0.5];
    params.reversion.long.colors.PC91=[0 0 0];
    params.reversion.long.colors.other=[0.5 0.5 0.5];
    params.reversion.long.YLim=[0,110];
    params.reversion.long.XLim=[1,41];
    params.reversion.long.XTick=[1,21,41];
    params.reversion.long.YTick=[0,25,50,75,100];
    params.reversion.long.borderLineWidth=1;
    params.reversion.long.lineWidth=10;
    
    
        
    %% After Long Term
	params.reversion.afterlong.PERC17.imgFile=...
		'/20150501_DTEPstar_plate1_T14_2015018088/5/20150501_DTEPstar_plate1_T14_2015018088_5_0200-1.tif';
    params.reversion.afterlong.PERC17.pixelRegion={[1000,2000],[500,1500]};

	params.reversion.afterlong.PERC3.imgFile=...
		'/20150501_DTEPstar_plate1_T14_2015018088/2/20150501_DTEPstar_plate1_T14_2015018088_2_0200-1.tif';
    params.reversion.afterlong.PERC3.pixelRegion={[1000,2000],[500,1500]};

	params.reversion.afterlong.PC9_1.imgFile=...
		'/20150501_DTEPstar_plate1_T14_2015018088/1/20150501_DTEPstar_plate1_T14_2015018088_1_0200-1.tif';
    params.reversion.afterlong.PC9_1.pixelRegion={[500,1500],[500,1500]};
    
end


function cellularMask=CellularRegionsFromBrightField(img,varargin)
    
    p=inputParser;
    
    defaultCloseRadius=25;
    addParameter(p,'closeRadius',defaultCloseRadius,...
        @(x) validateattributes(x,{'numeric'},{'scalar','positive'}));
    
    defaultCannyThreshold=0.025;
    addParameter(p,'cannyThreshold',defaultCannyThreshold,...
        @(x) validateattributes(x,{'numeric'},{'scalar','positive'}));
    
    defaultCannySigma=5;
    addParameter(p,'cannySigma',defaultCannySigma,...
        @(x) validateattributes(x,{'numeric'},{'scalar','positive'}));
    
    
    defaultMinRegionSize=500;
    addParameter(p,'minRegionSize',defaultMinRegionSize,...
        @(x) validateattributes(x,{'numeric'},{'scalar','positive'}));
    
	defaultMinRegionRadius=5;
    addParameter(p,'minRegionRadius',defaultMinRegionRadius,...
        @(x) validateattributes(x,{'numeric'},{'scalar','positive'}));
    
    parse(p,varargin{:});
    
    % Rescale Image Intensities (may not be required)
    img=double(img)/median(double(img(:)));
    
    % Find Edges Using Canny. Threshold tuned to not return junk
    imgEdge=edge(img,'Canny',p.Results.cannyThreshold,3,p.Results.cannySigma); %The 3 here means both vertical and horizontal edges
    
	% To prevent border effects set edges at image borders to be zero
	imgEdge(:,1:p.Results.cannySigma)=false;imgEdge(1:p.Results.cannySigma,:)=false; 
    imgEdge(:,(end-p.Results.cannySigma):end)=false;imgEdge((end-p.Results.cannySigma):end,:)=false;
    
    %Drop small edges (presumably noise)
    cellularMask=imgEdge;
%     cc=bwconncomp(cellularMask);
%     tooSmallRegions=cc.PixelIdxList(cellfun(@numel,cc.PixelIdxList)<p.Results.minEdgeSize);
%     cellularMask(vertcat(tooSmallRegions{:}))=false;
    
    % Edges returned will not be complete, so we want to find some area
    % enclosing the edges. This is found by closing the image    
    h=fspecial('disk',p.Results.closeRadius)>0;
    cellularMask=imclose(cellularMask,h);
    
    
    % Next we need to drop regions that are too small (either in terms of total 
	% area, or in terms of radius since small or long thin objects are not cellular)
	cellularMask=imopen(cellularMask,fspecial('disk',p.Results.minRegionRadius)>0);
    cc=bwconncomp(cellularMask);
    mins=imextendedmin(img,0.2);
    
    tooSmallRegions=cc.PixelIdxList(cellfun(@numel,cc.PixelIdxList)<p.Results.minRegionSize);
    nonDarkRegions=cc.PixelIdxList(cellfun(@(x) nnz(mins(x))==0,cc.PixelIdxList));
    cellularMask(vertcat(tooSmallRegions{:}))=false;
    cellularMask(vertcat(nonDarkRegions{:}))=false;
    
    
    
end
