# Supplementary material for: Diverse drug-resistance mechanisms can emerge from drug-tolerant cancer persister cells
Source: Nat Commun. 2016 Feb 19;7:10690. doi: 10.1038/ncomms10690 (PMC4762880; doi:10.1038/ncomms10690)
Supplement: Supplementary Software 2 — MATLAB code used in the generation of Fig2 [file ncomms10690-s4.txt]

%% This text file contains the top level MATLAB code used to generate Fig 2 for
% the paper "Diverse drug-resistance mechanisms can emerge from
% drug-tolerant cancer persister cells" by Ramirez et al.
% In particular, it contains all the code needed for the calculation of
% the category level drug response described in the paper, given the
% drug response data and the assignment of drugs to categories.
% This code calls functions that load saved drug response scores
% (from ComputeTTestDTEPvsParent), smoothed response curves and drug category annotation.
% The smoothed response curves are calculated as for Fig3f, which is supplied
% separately.
% The function HeatmapWithCategoriesAndSignificance that generates the drug
% response, category response and category annotation heatmaps is also supplied.
% 
% Code tested on MATLAB R2014a.
%
% ------------------------------------------------------------------------------
% Copyright 2016, The University of California at San Francisco
% Authors:
% Satwik Rajaram and Steven Altschuler for the Altschuler and Wu Lab
%
% All rights reserved.
% This program is free software: you can redistribute it and/or modify
% it under the terms of the GNU General Public License as published by
% the Free Software Foundation, version 3 of the License.
%
% This program is distributed in the hope that it will be useful,
% but WITHOUT ANY WARRANTY; without even the implied warranty of
% MERCHANTABILITY or FITNESS FOR A PARTICULAR PURPOSE.  See the
% GNU General Public License for more details:
% < http://www.gnu.org/licenses/ >.
%
% ------------------------------------------------------------------------------

function drugOrder=Fig2(varargin)
    
    p=inputParser;
    defaultShowLabels=true;
    p.addParameter('showLabels',defaultShowLabels,@(x) islogical(x));

	defaultPlotType='main';
	allowedPlotTypes={'main','supplementary'};
	p.addParameter('plotType',defaultPlotType,...
		@(x) ismember(x,allowedPlotTypes));

    
    parse(p,varargin{:});
    
    showLabels=p.Results.showLabels;
    
    fprintf('Loading Drug Data ...');
    params = GetParams('DrugResponseScreen');
    fig2Params=GetFig2Params;
    disp('done!');
    
    %% Load Pre-computed Response and Category Data
    drugResponse=GetDrugResponse('t-test',params);
    [numberOfPercs,numberOfDrugs]=size(drugResponse);
    
    drugNames=params.data.cpdID(1:6:end);
    
    fprintf('Mapping Targets ...');
    % Map drug targets (genes) into drug classes
    drugTargets=strtrim(regexp(upper(params.data.cpdTarget(1:6:end)),'_ ','split'));
    TargetMap=readtable(params.targets.mapFile,...
        'FileType','text','delimiter','\t','Format','%s %s');
    TargetMap.TransformTo_=regexp(TargetMap.TransformTo_,',','split');
    drugClasses=MapTargets(drugTargets,TargetMap.Target,TargetMap.TransformTo_);
    uniqueDrugClasses=sort(unique([drugClasses{:}]));
    
    % Order the categories as specified
    preferedOrder=fig2Params.primaryDrugHeatMap.preferedOrder;
    
    % Construct drug->Class membersip matrix
    isDrugInClass=ConstructMembershipMatrix(drugClasses,uniqueDrugClasses);
    [~,order]=ismember([preferedOrder{:}],uniqueDrugClasses);
    uniqueDrugClasses=uniqueDrugClasses(:,order);
    isDrugInClass=isDrugInClass(:,order);
    
    disp('done!');
    
    
    
    %% Find largest response value threshold at which category is signigicantly enrichment for strong responses above threshold
    
    fprintf('Scanning over Threshold for Significance ...');
    responseThresholds=sort(fig2Params.primaryDrugHeatMap.responseThresholds,'descend');% Sorting descending makes it possible to use max below to find highest threshold
    log10PVals=zeros(numberOfPercs,numberOfDrugs,...
        length(responseThresholds)); %Stores category enrichment p-values across all threshold
    for i=1: length(responseThresholds) %loop over thresholds
        
        % Find p-values for category enrichment for strong response at current
        % strong response threshold (responses above threshold will be
        % considered strong).
        
        log10PVals(:,:,i)= CalculateCategoryPValues(drugResponse,isDrugInClass,...
            responseThresholds(i),-responseThresholds(i));
        % Note that in the calculation above
        % each possible combination of the classes in isDrugInClass is
        % treated as a unique category. So 'Microtubule', 'Epigenetic' were
        % classes for isDrugInCategory then 'Microtube', 'Epigenetic' and
        % 'Microtubule'+'Epigenetic' would all be considered different
        % categories for the following calculation
        
    end
    % Find the max threshold value at which significance is observed
    % (categories that are never significant stay at zero)
    maxCategoryThresholds=zeros(numberOfPercs,numberOfDrugs);
    % Significance For Resistance
    [anySignificant,maxThresholdsIdx]=max(log10PVals<-fig2Params.primaryDrugHeatMap.log10PValueCutoff,[],3);
    maxCategoryThresholds(anySignificant)=-responseThresholds(maxThresholdsIdx(anySignificant));
    % Significance For Sensitivity
    [anySignificant,maxThresholdsIdx]=max(log10PVals>fig2Params.primaryDrugHeatMap.log10PValueCutoff,[],3);
    maxCategoryThresholds(anySignificant)=responseThresholds(maxThresholdsIdx(anySignificant));
    disp('done!');
    
	%% Make Main Plot
	fprintf('Making Main Plot ...');
	superCategories=arrayfun(@(x) x*ones(length(preferedOrder{x}),1)...
		,1:length(preferedOrder),'Unif',false);
	superCategories=vertcat(superCategories{:});
	
	if(showLabels)
		rowNames=strcat('PERC',arrayfun(@num2str,1:numberOfPercs,'Uni',false));
		colNames=[];
		categoryNames=uniqueDrugClasses;
	else
		rowNames=[];
		colNames=[];
		categoryNames=[];
	end
	
	
	f=figure;
	[handles,drugOrder,~,categoryBorders]=HeatmapWithCategoriesAndSignificance(drugResponse,isDrugInClass,maxCategoryThresholds,...
		rowNames,colNames,categoryNames, fig2Params.primaryDrugHeatMap.responseRange,...
		'rowFontSize',12,'colFontSize',12,...
		'categoryFontSize',12,'colorMap',fig2Params.primaryDrugHeatMap.colorMap,...
		'categoryOrdering','categoryOrder','showCategoryLabelsOnRight',true,...
		'superCategories',superCategories);
	axes(handles{1});
	hold on;
    
	switch(p.Results.plotType)

		case 'main'
			
			
			% Plot triangle corresponding to example drug for which we show drug
			% curves (ToDo: might be worth moving triangle up, but it is getting clipped
			% out)
			%
			for exampleDrugCounter=1:length(fig2Params.primaryDrugHeatMap.exampleDrugNames) 
				exampleDrugName=fig2Params.primaryDrugHeatMap.exampleDrugNames{exampleDrugCounter};
					exampleDrugNum=find(~cellfun(@isempty,regexpi(drugNames,...
					exampleDrugName,'match')));
                figure(f);
				plot(find(drugOrder==exampleDrugNum),0.5,'kv','MarkerFaceColor','k','MarkerSize',10);
				set(gca,'Clipping','off');
				disp('done!');
				
				%% Make Side plot of Drug Curves to Explain Colors
				fprintf('Loading Drug Response Curve Fits...');
				fitData=load(params.fits.curveFitFile);
				disp('done!');
				fitCurve=params.fits.fitForm;
				
				
				
				fprintf('Making Side Drug Response Plot ...');
				% Get response for chosen example drug
				exampleDrugResponses=drugResponse(:,exampleDrugNum);
				
				% set up drug curve colors based on response scores
				cmap=fig2Params.primaryDrugHeatMap.colorMap;   
				minResponse=fig2Params.primaryDrugHeatMap.responseRange(1);
				maxResponse=fig2Params.primaryDrugHeatMap.responseRange(2);
				drugColors=round(interp1(linspace(minResponse,maxResponse,...
					size(cmap,1)),1:size(cmap,1),exampleDrugResponses));
				% Deal with out of range colors
				drugColors(drugColors<1)=1;
				drugColors(isnan(drugColors)&exampleDrugResponses<minResponse)=1;
				drugColors(drugColors>size(cmap,1))=size(cmap,1);
				drugColors(isnan(drugColors)&exampleDrugResponses>maxResponse)=size(cmap,1);
				
				
				concs=linspace(1,length(params.data.logConc),100);
				figure;
				for lineNum=1:numberOfPercs
					
					h=plot(fitCurve(fitData.dtepCurveFits{exampleDrugNum,lineNum},concs));
					hold on;
					set(h,'Color',cmap(drugColors(lineNum),:),'LineWidth',5);
					
				end
				plot(fitCurve(fitData.pc9CurveFits{exampleDrugNum},concs)...
					,'Color',[0 0 0],'LineWidth',5);
				hold off;
				
				YTick=[0,50,100];
				if(showLabels)
					
					
					set(gca,'YTickLabel',strcat(arrayfun(@num2str,YTick,'Uni',false),'%'),...
						'YTick',YTick,'YLim',[0,125],...
						'Xtick',linspace(1,length(concs),length(params.data.logConc)),'XTickLabel',...
						flipud(params.data.logConc),'FontSize',12);
					ylabel('% Viability');
					xlabel('log_{10}(Concentration \muM)');
					
					
					
				else
					
					set(gca,'YTickLabel',[],'YTick',YTick,'YLim',[0,125],...
						'Xtick',linspace(1,length(concs),length(params.data.logConc)),'XTickLabel',...
						[],'FontSize',12);
				end
				disp('done!');
			end
		case 'supplementary'

			close(f);
			suppFigParams=GetSupFigParams;
			responseRange=suppFigParams.drugCategoryPVals.responseRange;
			nRow=ceil(length(responseRange)/2);

			counter=1;
			for threshold=responseRange				
					
				if(rem(counter-1,nRow)==0)
					figure;
				end
				subplot(nRow,1,rem(counter-1,nRow)+1);
				
				idx=find(responseThresholds==threshold);
				if(isempty(idx))
					error('Threshold not in calculated threshold');
				end	
				pVals=squeeze(log10PVals(:,:,idx));
    			threshMat=zeros(size(pVals));
				threshMat(pVals>2)=1;
				threshMat(pVals<-2)=-1;
				
				imagesc(threshMat(:,drugOrder),[-1,1]);
				set(gca,'XTicklabel',[],'YTickLabel',[],'YTick',(2:numberOfPercs)-0.5,....
					'XTick',categoryBorders,...
					'TickLength',[0,0],'GridLineStyle','-');
				grid on;
				colormap(fig2Params.primaryDrugHeatMap.colorMap);
				counter=counter+1;
			end

	end
end


function logPMatrix=CalculateCategoryPValues(dataMat,categoryMat,...
        upperThresh,lowerThresh,varargin)
   
	% CALCULATECATEGORYPVALUES Calculate enrichment for resistance/sensitivity
	% This function calculates the drug category level enrichment for drug resistance/sensitivity given response 
	% thresholds that determine whether a drug is resistant or sensitive
	% LOGPMATRIX contains the calculated enrichment as p values in log10 with +ve signs indicating sensitivity and -ve resistance
	% DATAMAT is a matrix that contains the drug response for PERCs (rows) to various drugs (cols)
	% CATEGORYMAT is a binary matrix which assigns drugs (rows) to various drug classes (columns)
	% UPPERTHRESH is the response level threshold above which a PERC is considered sensitive to a drug
	% LOWERTHRESH is the (negative) response level threshold below which a PERC is considered sensitive to a drug

    minHitsForSignificance=2; %Only hits supported by more than this many effective drugs will be reported as significant.
    [numberOfLines,numberOfReadouts]=size(dataMat);
    if(size(categoryMat,1)~=numberOfReadouts)
        error('Category and Data matrices not consistent');
    end
    %numberOfCategories=size(categoryMat,2);
    
    
    % Define effective drugs displaying increased sensitivity (upHits) and 
	% resistance (downHits)
    upHits=(dataMat>upperThresh);
    downHits=(dataMat<lowerThresh);
    
	% Calculate finest level drug categories with unique annotation.
	% Thus drugs associated with just MTOR, just PI3K, or just both, would form different fine level categories
    catNumbers=sum(bsxfun(@times,categoryMat,(2.^((1:size(categoryMat,2))-1))),2)';
    [gidx,gn]=grp2idx(catNumbers);
    gn=str2double(gn);
    numberOfCrossCats=length(gn); % This is the number of finest level categories
    
    
    upPCat=zeros(numberOfLines,numberOfCrossCats); %category level sensitivity enrichment matrix across all PERC and categories
    downPCat=zeros(numberOfLines,numberOfCrossCats);%category level resistance enrichment matrix acroos all PERC and categories

    upPReadouts=zeros(numberOfLines,numberOfReadouts);%category level sensitivity enrichment matrix across all PERCS and drugs (all drugs in the same category will have the same score 
	downPReadouts=zeros(numberOfLines,numberOfReadouts);%category level resistance enrichment matrix across all PERCS and drugs (all drugs in the same category will have the same score 

    for lineNum=1:numberOfLines % Scores are calculated PERC by PERC 

        upHitsInLine=sum(upHits(lineNum,:)); %number drugs with increased sensitivity for given PERC across all categories
        downHitsInLine=sum(downHits(lineNum,:));%number drugs with increased resistance for given PERC across all categories

        for catIdx=1:numberOfCrossCats % Loop over all drug categories to test for enrichment of effective drugs 

			crossCategorySize=sum(gidx==catIdx);% Number of drugs in category
            upHitsInCat=sum(upHits(lineNum,gidx==catIdx)); %number drugs in category with increased sensitivity for given PERC 
            downHitsInCat=sum(downHits(lineNum,gidx==catIdx)); %number drugs in category with increased resistance for given PERC 

            % Calculate enrichment based on hypergeometric test 
			
			
			% Enrichment for Sensitivity	
			% If there are no effective drugs for the PERC or not enough effective drugs in
			% the category then the category cannot be significant 
            if(upHitsInLine~=0 && upHitsInCat>minHitsForSignificance) 
				% hypergeometric cdf testing the likelihood of  
				% selecting more than observed number of effective drugs 
				% from a category of the given size when sampling randomly
				% from all drugs with given number of effective drugs across all categories

                upPCat(lineNum,catIdx)=1-hygecdf(upHitsInCat,numberOfReadouts,...
                    upHitsInLine,crossCategorySize); 													 
            else
                upPCat(lineNum,catIdx)=1;
		 	end
			% Store enrichment for every drug belonging to category
            upPReadouts(lineNum,catNumbers==gn(catIdx))=upPCat(lineNum,catIdx);
            
            
			% Enrichment for Resistance	
			% If there are no effective drugs for the PERC or not enough effective drugs in
			% the category then the category cannot be significant 
            if(downHitsInLine~=0 && downHitsInCat>minHitsForSignificance)
				% hypergeometric cdf testing the likelihood of  
				% selecting more than observed number of effective drugs 
				% from a category of the given size when sampling randomly
				% from all drugs with given number of effective drugs across all categories
                downPCat(lineNum,catIdx)=1-hygecdf(downHitsInCat,numberOfReadouts,...
                    downHitsInLine,crossCategorySize);
            else
                downPCat(lineNum,catIdx)=1;
            end
			% Store enrichment for every drug belonging to category
            downPReadouts(lineNum,catNumbers==gn(catIdx))=downPCat(lineNum,catIdx);
            
        end
    end
    
    %Bonferroni Correction
    upPReadouts=upPReadouts*numberOfLines*numberOfCrossCats;
    upPReadouts(upPReadouts>1)=1; %max value or 1
    downPReadouts=downPReadouts*numberOfLines*numberOfCrossCats;
    downPReadouts(downPReadouts>1)=1;%max value or 1
    
    % The final log10 enrichment is sum of resistance and sensitivity enrichment scores with the sign encoding whether it is resistant or sensitive.
    logPMatrix=-log10(upPReadouts)+log10(downPReadouts);
    
end

function params=GetFig2Params
    
    params=struct;
    
    %% Main Heatmap
    %     params.primaryDrugHeatMap.colorMap=MakeContinuousHeatMap(...
    %         flipud([64,0,75;118,42,131;153,112,171;194,165,207;231,212,232;247,247,247;...
    %         217,240,211;166,219,160;90,174,97;27,120,55;0,68,27]/256));
    params.primaryDrugHeatMap.colorMap=flipud([flipud(WhiteToColorCmap([0.1 0.8 0.2])); ...
        WhiteToColorCmap([0.4 0.1 0.2])]);
    
    params.primaryDrugHeatMap.showCategoryLabels=true;
    
    params.primaryDrugHeatMap.preferedOrder={{'Epigenetic'},...
        {'Apoptosis','Aurora Kinase','Chemotherapy/Cell Cycle','Metabolism','Other'},...
        {'EGFR','Other RTK','MET','Non-Receptor Tyrosine Kinase'},...
        {'RAF','MEK','ERK','Other MAPK'},...
        {'AKT','MTOR','PI3K'},...
        {'Other Signalling'}};
    
    params.primaryDrugHeatMap.responseRange=[-60,60]; %For coloring heatmaps, this is the max and min values
    params.primaryDrugHeatMap.responseThresholds=linspace(250,1,250); %This is the range of response values that will be tested for significance
    params.primaryDrugHeatMap.log10PValueCutoff=2; %P value must be lower than this to be significant (in log 10, 2 mean 0.01 significance etc)
    %params.primaryDrugHeatMap.exampleDrugName='AS703026';
    params.primaryDrugHeatMap.exampleDrugNames={'AS703026',...
		'WZ3146','Crizotinib'};
    
    %% EGFR Heatmap
    %     params.egfrDrugHeatMap.colorMap=MakeContinuousHeatMap(...
    %         flipud([178,24,43;214,96,77;244,165,130;253,219,199;255,255,255;224,224,224;...
    %         186,186,186;135,135,135;77,77,77]/256));
    
    params.egfrDrugHeatMap.colorMap=flipud([flipud(WhiteToColorCmap([0.1 0.2 0.4])); ...
        WhiteToColorCmap([0.9 0.9 0.2])]);
    
    params.egfrDrugHeatMap.t790mDrugList={'Afatinib' 'AST-1306','Dacomitinib','Neratinib',...
        'WZ3146','WZ4002','WZ8040'};
    
    
    %% Drug response curves
    params.responseCurves.MET.colors=[0.3 0.6 0.3];
    params.responseCurves.MET.drugName='SGX-523';
    params.responseCurves.MET.mutatedLines={17};
    params.responseCurves.MET.mutationNames={'MET Amplification'};
    
    params.responseCurves.MEK.colors=[0.3 0.6 0.6;0.3 0.3 0.6];
    %params.responseCurves.MEK.drugName='CI-1040 (PD184352)';
    params.responseCurves.MEK.drugName='AZD6244 (Selumetinib)';
    params.responseCurves.MEK.mutatedLines={(16),[10,13,14,15]};
    params.responseCurves.MEK.mutationNames={'RAF1 Amplification','NRAS SNV'};
    
    params.responseCurves.T790M.colors=[0.6 0.3 0.3];
    params.responseCurves.T790M.drugName='WZ3146';
    params.responseCurves.T790M.mutatedLines={[1,4:9]};
    params.responseCurves.T790M.mutationNames={'T790M'};
    params.responseCurves.showLabels=false;
    params.responseCurves.plotParams={'YTick',[0,50,100],'YLim',[0,125],...
        'XTick',[]};
    params.responseCurves.yTickLabel={'0%','50%','100%'};
end


function results = ComputeTTestDTEPvsParent(params)
for drug = 1:length(params.data.cpdID)/6
    drugI              = 6*(drug-1)+1:6*(drug-1)+6;
    drugResp           = params.data.normAct(drugI,:,:);
    t                  = GetTTestAreaSeparation(drugResp,params);
    results.r(drug,:)  = t;
    results.drugNames{drug}  = params.data.cpdID{drugI(1)};
    results.drugTarget{drug} = params.data.cpdTarget{drugI(1)};
    disp(['Completed drug: ' num2str(drug) ' ' params.data.cpdID{drugI(1)} ' ' results.drugTarget{drug}])
end % drug
results.cellLineNames = params.data.cellLines;
[results] = Drug2Target(results);
end

function t = GetTTestAreaSeparation(drugResp,params)
% Compute t-test difference in areas under the curve for DTEPs vs PC9 parent
% lines. We will generate all possible drug-response curves from replicates
% of each drug treatment for each cell line.

% 1. Generate drug response curves from replicates
for rep = 1:2^6
    repID   = uint16(decimalToBinaryVector(rep-1, 6) + 1);
    for conc = 1:6
        repDrugResp(conc,:,rep) = drugResp(conc,:,repID(conc));
    end
end

% 2. Compute area under the curve from replicates
aucrepDrugResp = squeeze(mean(repDrugResp,1));

% 3. Apply t-test to compare DTEPs vs PC9 parents
for cellLineID = 1:size(drugResp,2)
    x = aucrepDrugResp(params.data.PC9repIDs,:);
    y = aucrepDrugResp(cellLineID,:);
    [h,p,CI,stats] = ttest2(x(:),y(:),'Vartype','unequal');
    t(cellLineID) = stats.tstat;
    %t.pval(cellLineID) = p;
end
end

function [results] = Drug2Target(results)

drugTargets = results.drugTarget;
allTargetClasses = {};
for i = 1:length(drugTargets)
    thisDrugTargets = drugTargets{i};
    k = findstr(thisDrugTargets, '_');
    if isempty(k)
        allTargetClasses{end+1} = strtrim(thisDrugTargets);
    else
        allTargetClasses{end+1} = strtrim(thisDrugTargets(1:k(1)-1));
        for i = 1:length(k)-1
            allTargetClasses{end+1} = strtrim(thisDrugTargets(k(i)+1:k(i+1)-1));
        end
        allTargetClasses{end+1} = strtrim(thisDrugTargets(k(end)+1:end));
    end
end

chosenTargets = unique(allTargetClasses);

mD2T = zeros(length(drugTargets), length(chosenTargets));
for d = 1:length(drugTargets)
    for t = 1:length(chosenTargets)
        i = strfind(lower(drugTargets{d}), lower(chosenTargets{t}));
        mD2T(d, t) = ~isempty(i);
    end
end

results.mD2T = mD2T;
results.targetClasses = chosenTargets;

end


function [subplotHandles,columnOrder,categoryOrder,categoryBorders]=...
        HeatmapWithCategoriesAndSignificance(rawData,categoryMatrix,categorySignificanceMatrix,...
        rowNames,colNames,categoryNames,displayRange,varargin)
    
    p=inputParser;
    
    defaultCategoryOrdering='meanResponse';
    acceptableCategoryOrderings={'meanResponse','jaccard','categoryOrder'};
    addParameter(p,'categoryOrdering',defaultCategoryOrdering,...
        @(x) ~isempty(validatestring(x,acceptableCategoryOrderings)));
    
    defaultRowFontSize=8;
    addParameter(p,'rowFontSize',defaultRowFontSize,...
        @(x) validateattributes(x,{'numeric'},{'scalar','>',0}));
    
    defaultColFontSize=8;
    addParameter(p,'colFontSize',defaultColFontSize,...
        @(x) validateattributes(x,{'numeric'},{'scalar','>',0}));
    
    defaultCategoryFontSize=8;
    addParameter(p,'categoryFontSize',defaultCategoryFontSize,...
        @(x) validateattributes(x,{'numeric'},{'scalar','>',0}));
    
    defaultColorMap=redbluecmap;
    addParameter(p,'colorMap',defaultColorMap,...
        @(x) validateattributes(x,{'numeric'},{'>=',0,'ndims',2,'ncols',3}));
    
    defaultCategoryColorMap=flipud(gray);
    addParameter(p,'categoryColorMap',defaultCategoryColorMap,...
        @(x) validateattributes(x,{'numeric'},{'>=',0,'ndims',2,'ncols',3}));
    
    defaultShowCategoryLabelsOnRight=false;
    addParameter(p,'showCategoryLabelsOnRight',defaultShowCategoryLabelsOnRight,...
        @(x) validateattributes(x,{'logical'},{'scalar'}));
    
    defaultSuperCategories=[];
    addParameter(p,'superCategories',defaultSuperCategories,...
        @(x) validateattributes(x,{'numeric'},{'vector','integer','positive',...
        '<=',size(categoryMatrix,2)}));
    
    defaultHeights=struct;
    defaultHeights.top_margin=0.0125;
    defaultHeights.heatmap=0.3;
    defaultHeights.gap1=0.05;
    defaultHeights.class_table=0.3;
    defaultHeights.gap2=0.025;
    defaultHeights.pval_table=0.3;
    defaultHeights.bottom_margin=0.0125;
    %All the heights above need to sum up to one
    defaultHeights.table_gaps_relative_to_cell=1;
    addParameter(p,'heights',defaultHeights,...
        @(x) CheckLayoutStruct(x,{'top_margin','heatmap','gap1','class_table','gap2',...
        'pval_table','bottom_margin'},{'table_gaps_relative_to_cell'}));
    
    defaultWidths=struct;
    defaultWidths.left_margin=0.1;
    defaultWidths.body=0.8;
    defaultWidths.right_margin=0.1;
    addParameter(p,'widths',defaultWidths,...
        @(x) CheckLayoutStruct(x,{'left_margin','body','right_margin'},{}));
    
    
    
    parse(p,varargin{:});
    
    
    
    
    
    
    numberOfCategories=size(categoryMatrix,2);
    
    switch(p.Results.categoryOrdering)
        case 'jaccard'
            D=pdist(double(categoryMatrix'),'jaccard');
            Z=linkage(D,'average');
            categoryOrder=optimalleaforder(Z,D);
            sortedCategoryMat=categoryMatrix(:,categoryOrder);
            D=pdist(double(sortedCategoryMat),'jaccard');
            Z=linkage(D,'average');
            meanProfiles=median(rawData);
            D1=pdist(meanProfiles');
            columnOrder=optimalleaforder(Z,D);
        case 'meanResponse'
            meanProfiles=max(rawData);
            [~,categoryOrder]=sort(categoryMatrix'*meanProfiles(:)./sum(categoryMatrix)');
            sortedCategoryMat=categoryMatrix(:,categoryOrder);
            catNumbers=sum(bsxfun(@times,double(sortedCategoryMat),(2.^((1:numberOfCategories)-1))),2)';
            [meanCatProfiles,cNums]=grpstats(meanProfiles,catNumbers,{'mean','gname'});
            [~,order]=sort(meanCatProfiles);
            cNums=str2double(cNums(order));
            columnOrder=zeros(size(rawData,2),1);
            counter=1;
            for i=1:length(cNums)
                idx=find(catNumbers==cNums(i));
                columnOrder(counter:(counter+length(idx)-1))=idx;
                counter=counter+length(idx);
            end
        case 'categoryOrder'
            categoryOrder=1:numberOfCategories;
            sortedCategoryMat=categoryMatrix(:,categoryOrder);
            catNumbers=sum(bsxfun(@times,double(sortedCategoryMat),(2.^((1:numberOfCategories)-1))),2);
            [~,columnOrder]=sort(catNumbers);
        otherwise
            error('Invalid Category Ordering');
    end
    
    
    
    if(~isempty(categoryNames))
        sortedCategoryNames=categoryNames(categoryOrder);
    else
        sortedCategoryNames=[];
    end
    
    
    
    
    
    
    sortedCategoryMat=sortedCategoryMat(columnOrder,:);
    sortedData=rawData(:,columnOrder);
    sortedCategorySignificanceMatrix=categorySignificanceMatrix(:,columnOrder);
    if(~isempty(colNames))
        sortedColNames=colNames(columnOrder);
    else
        sortedColNames=[];
    end
    %%
    
    % sort columns within each category based on average expression across
    % rows(cell lines)
    catNumbers=sum(bsxfun(@times,sortedCategoryMat,(2.^((1:numberOfCategories)-1))),2);
    [catIdx,catNumbersStr]=grp2idx(catNumbers);
    for i=1:length(catNumbersStr)
        [~,order]=sort(sum(sortedData(:,catIdx==i)));
        idx=find(catIdx==i);
        columnOrder(idx)=columnOrder(idx(order));
        sortedData(:,idx)=sortedData(:,idx(order));
        sortedCategorySignificanceMatrix(:,idx)=sortedCategorySignificanceMatrix(:,idx(order));
        if(~isempty(colNames))
            sortedColNames(idx)=sortedColNames(idx(order));
        end
    end
    
    
    if(~isempty(p.Results.superCategories))
        superCategories=p.Results.superCategories(categoryOrder);
        superCatOrder=unique(superCategories,'stable');
        tempMat=sortedCategoryMat;
        tempNames=sortedCategoryNames;
        sortedCategoryMat=cell(length(superCatOrder),1);
        for i=1:length(superCatOrder)
            idx=find(superCategories==superCatOrder(i));
            sortedCategoryMat{i}=tempMat(:,idx);
            if(~isempty(sortedCategoryNames))
                sortedCategoryNames{i}=tempNames(idx);
            end
        end
    end
    
    
    
    categoryBorders=find(diff(catNumbers)~=0)+0.5;
    
    subplotHandles=MakePlot(sortedData,sortedCategoryMat,sortedCategorySignificanceMatrix,...
        rowNames,sortedColNames,sortedCategoryNames,displayRange,...
        p.Results.colorMap,p.Results.categoryColorMap,...
        p.Results.rowFontSize,p.Results.colFontSize,p.Results.categoryFontSize,...
        p.Results.showCategoryLabelsOnRight,p.Results.heights,...
        p.Results.widths,categoryBorders);
    
    
end


function handles=MakePlot(data,membershipMatrix,categorySignificanceData,rowNames,colNames,categoryNames,displayRange,...
        colorMap,categoryColorMap,rowFontSize,colFontSize,categoryFontSize,showCategoryLabelsOnRight,...
        heights,widths,XTicks)
    
    
    %% Set up
    [numberOfRows,numberOfColumns]=size(data);
    numberOfCategories=size(membershipMatrix,2);
    
    if(iscell(membershipMatrix))
        numberOfSuperClasses=length(membershipMatrix);
    else
        numberOfSuperClasses=1;
    end
    handles=cell(3,1);
    
    % Multiple colormaps
    mcmap=MultipleColorMaps({colorMap,categoryColorMap,colorMap},...
        [displayRange; 0 1;displayRange]);
    % All plots have same x-positions
    xPos=widths.left_margin;
    xWidth=widths.body;
    
    
    %% Main Heatmap
    %handles(1)=subplot(sum(plotSplit),1,[1,plotSplit(1)]);
    yPos=1-(heights.top_margin+heights.heatmap);
    yHeight=heights.heatmap;
    
    handles{1}=subplot('Position',[xPos,yPos,xWidth,yHeight]);
    
    
    [~,colorData]=mcmap.GetColors(data,1);
    image(colorData);
    
    set(gca,'YTick',1:numberOfRows,'YTickLabel',rowNames,'FontSize',...
        rowFontSize,'ticklength',[0,0],'XTick',XTicks,'XTickLabel',[],...
        'LineWidth',2);
    %grid on;
    if(~isempty(colNames))
        for i=1:numberOfColumns
            text(i,0.5,i,colNames{i},'FontSize',colFontSize,...
                'Interpreter','none','Rotation',90);
        end
    end
    %% Category Table
    
    handles{2}=zeros(numberOfSuperClasses,1);
    if(numberOfSuperClasses>1) %If the categories have subcategories
        
        superClassSizes=cellfun(@(x) size(x,2),membershipMatrix)';
        totalSize=sum(superClassSizes)+(numberOfSuperClasses-1)*heights.table_gaps_relative_to_cell;
        
        % First determine class positions within the superclass table (i.e.
        % ignore the heatmaps etc for now)
        yPos=cumsum(superClassSizes)+ ...% height down due to cells above
            (0:(numberOfSuperClasses-1))*heights.table_gaps_relative_to_cell; %plus gaps between superclasses
        
        yHeight=superClassSizes;
        
        %Now rescale and offset to account for position in figure
        %yPos=1-(heights.top_margin+heights.heatmap+heights.gap1+yPos*heights.class_table/totalSize);
        yPos=1-(heights.top_margin+heights.heatmap+heights.pval_table+...
            heights.gap1+heights.gap2+yPos*heights.class_table/totalSize);
        yHeight=yHeight*heights.class_table/totalSize;
        
        
        
    else % Single table across all categories
        %yPos=1-(heights.top_margin+heights.heatmap+heights.gap1+heights.class_table);
        yPos=1-(heights.top_margin+heights.heatmap+heights.pval_table+...
            heights.gap1+heights.gap2+heights.class_table);
        yHeight=heights.class_table;
    end
    
    for superClassCounter=1:numberOfSuperClasses
        if(numberOfSuperClasses>1)
            if(~isempty(categoryNames))
                labels=categoryNames{superClassCounter};
            else
                labels=[];
            end
            MM=membershipMatrix{superClassCounter}';
            numberOfCategories=size(MM,1);
        else
            labels=categoryNames;
            MM=membershipMatrix';
        end
        
        %         handles(superClassCounter+1)=subplot(sum(plotSplit),1,...
        %             superClassRanges(superClassCounter,:));
        
        
        handles{2}(superClassCounter)=subplot('Position',...
            [xPos,yPos(superClassCounter),xWidth,yHeight(superClassCounter)]);
        
        
        [~,colorData]=mcmap.GetColors(MM,2);
        image(colorData);
        set(gca,'YTick',1:numberOfCategories,'YTickLabel',labels,...
            'FontSize',categoryFontSize,'XTick',XTicks,'XTickLabel',[],...
            'ticklength',[0,0]);
        grid off;
        if(showCategoryLabelsOnRight&&~isempty(labels))
            for i=1:numberOfCategories
                text(numberOfColumns+1,i,labels{i},'FontSize',categoryFontSize,...
                    'Interpreter','none','VerticalAlignment','middle');
            end
        end
        
    end
    
    %% Category Significance Table
    
 %   yPos=1-(heights.top_margin+heights.heatmap+heights.gap1+...
  %      heights.pval_table+heights.gap2+heights.pval_table);
    yPos=1-(heights.top_margin+heights.heatmap+heights.gap1+...
        +heights.pval_table);
    yHeight=heights.pval_table;
    
    handles{3}=subplot('Position',[xPos,yPos,xWidth,yHeight]);
    
    
    [~,colorData]=mcmap.GetColors(categorySignificanceData,3);
    image(colorData);
    
    set(gca,'YTick',(1:numberOfRows)-0.5,'YTickLabel',[],'FontSize',...
        rowFontSize,'ticklength',[0,0],'XTick',XTicks,'XTickLabel',[],...
        'LineWidth',2);
    
    if(~isempty(rowNames))
        for i=1:numberOfRows
            text(0.5,i,rowNames{i},'FontSize',rowFontSize,...
                'Interpreter','none','HorizontalAlignment','Right',...
                'VerticalAlignment','middle');
        end
    end
    
    if(~isempty(colNames))
        for i=1:numberOfColumns
            text(i,0.5,i,colNames{i},'FontSize',colFontSize,...
                'Interpreter','none','Rotation',90);
        end
    end
    grid on;
    
end


function isValid=CheckLayoutStruct(heightsStruct,sumToOneFields,otherFields)
    
    isValid=isstruct(heightsStruct) & ...
        all(cellfun(@(x) heightsStruct.(x)>=0,sumToOneFields)) &...
        sum(cellfun(@(x) heightsStruct.(x),sumToOneFields))==1 & ...
        all(isfield(heightsStruct,[sumToOneFields,otherFields]));
    
    
end
