# Supplementary material for: Diverse drug-resistance mechanisms can emerge from drug-tolerant cancer persister cells
Source: Nat Commun. 2016 Feb 19;7:10690. doi: 10.1038/ncomms10690 (PMC4762880; doi:10.1038/ncomms10690)
Supplement: Supplementary Software 3 — MATLAB code used in the generation of Fig3 [file ncomms10690-s5.txt]

%% This text file contains the top level MATLAB code used to generate Fig 3 for
% the paper "Diverse drug-resistance mechanisms can emerge from
% drug-tolerant cancer persister cells" by Ramirez et al.
% For Fig 3a, the code supplied calls functions that extract the mutational state
% of selected genes from saved call files and arranges them as the curated table 
% in the paper. The code (MultiColorHeatmap) to make this table is also supplied.
% For Fig 3b, the code supplied, converts saved smoothed response curves into
% the heatmap in the paper. The smoothing is performed as in the supplied 
% Fig. 3f code.
% For Figs 3c,e the code supplied loads saved smoothed response curves, 
% and plots relevant curce with appropriate annotations as seen in the paper.
% The smoothing is performed as in the supplied Fig 3f code.
% For Fig3f, the code supplied, calls a function that loads saved titer-glo
% data, then performs smoothing to generate smoothed response curves, compares
% the AUC of these curves plus/minus erlotinib to generate the barplot seen
% in the figure.
%
% 
% Code tested on MATLAB R2014a.
%
% ------------------------------------------------------------------------------
% Copyright 2016, The University of California at San Francisco
% Authors:
% Satwik Rajaram for the Altschuler and Wu Lab
%
% All rights reserved.
% This program is free software: you can redistribute it and/or modify
% it under the terms of the GNU General Public License as published by
% the Free Software Foundation, version 3 of the License.
%
% This program is distributed in the hope that it will be useful,
% but WITHOUT ANY WARRANTY; without even the implied warranty of
% MERCHANTABILITY or FITNESS FOR A PARTICULAR PURPOSE.  See the
% GNU General Public License for more details:
% < http://www.gnu.org/licenses/ >.
%
% ------------------------------------------------------------------------------


function Fig3()

	Fig3a_GeneticsCurated();
	Fig3bce();
	Fig3f();

end

function params=GetFig3Params()
    
    %% Params for all subfigures
    params.cnvColormap=[flipud(WhiteToColorCmap([0.0196 0.1882 0.3804 ],64));...
        WhiteToColorCmap([0.4039 0 0.1216],64)];
    params.snvColormap=WhiteToColorCmap([0.2 0.2 0.2]);
    params.cnvRange=[-2,2];
    params.delColor=params.cnvColormap(32,:);
    params.ampColor=params.cnvColormap(end-32,:);
    
    %% params for Highlevel Summary
    
    params.highLevel.chrColormap=[0.8 0.8 0.8; 1 1 1];
    
    params.highLevel.snv.Unit='nucleotide';'gene';
    params.highLevel.snv.Order='chromOrder';'clustering';
    
    
    params.highLevel.cnv.Unit='gene';
    params.highLevel.cnv.Order='chromOrder';'clustering';
    
    params.highLevel.sharedEvents.range=1:5;
    params.highLevel.sharedEvents.paramPairs={'YLim',[0,100],...
        'YTick',[0,50,100],'YTickLabel',[],'FontSize',18};
    
    
    params.highLevel.sharedEvents.barLabels=...
        cell(length(params.highLevel.sharedEvents.range),1);
    params.highLevel.sharedEvents.barLabels{1}={'Private Events','(present in', 'single DTEP)'};
    params.highLevel.sharedEvents.barLabels(2:end)=...
        arrayfun(@(x) {'Events present', 'in exactly', [num2str(x) ' DTEPS']}...
        ,2:params.highLevel.sharedEvents.range(2),'Unif',false);
    
    
    
    params.highLevel.eventsPerLine.YLim=[0,400];
    params.highLevel.eventsPerLine.YTick=[];
    
    
    %%
    params.pathways.knownDrivers={'EGFR','MET','HER2','BRAF'};%'HGF',,'CRKL','PTEN'
    params.pathways.mapk={'NF1','IRS4','BRAF','RAF1','KRAS','NRAS','HRAS','MEK','PP2A','DUSP5','DUSP6','MAPK2K1','MAP2K2','MEK'};
    params.pathways.rtk={'EGFR','HER2','IGF','VEGF','HGF','MET','FGF'};
    params.pathways.driverRtk={'EGFR','MET','HER2','HGF',};
    params.pathways.akt={'AKT1','PIK3CA','PIK3CB','MTOR','PTEN','IRS4','PIK3','NFKB','LKB1',...
        'TSC1','RHEB','70S6K','SHIP1'};
    params.pathways.apoptosis={'BIM'};
    params.pathways.emt={'AXL','GAS6'};
    params.pathways.cellCycle={'CDKN2A','TP53','POLN'};
    
    %%
    params.curatedSummary.dropCommon=true;
    params.curatedSummary.fontSize=14;
    params.curated.plotOrganization='Known First';'Pathways First';

    params.curated.pathwaysToShow={params.pathways.mapk,params.pathways.akt};
    
    %% Drug Response
    params.egfrDrugHeatMap.colorMap=flipud([flipud(WhiteToColorCmap([0.1 0.2 0.4])); ...
        WhiteToColorCmap([0.9 0.9 0.2])]);
    
    params.egfrDrugHeatMap.responseRange=[-15,15];
    
    params.egfrDrugHeatMap.t790mDrugList={'Afatinib' 'AST-1306','Dacomitinib','Neratinib',...
        'WZ3146','WZ4002','WZ8040'};
    
    
    %% Drug response curves
    params.responseCurves.MET.colors=[0.3 0.6 0.3];
    params.responseCurves.MET.line_styles={'-'};
    params.responseCurves.MET.drugName='SGX-523';
    params.responseCurves.MET.mutatedLines={17};
    params.responseCurves.MET.mutationNames={'MET Amplification'};
    
    %params.responseCurves.MEK.colors=[0.3 0.6 0.6;0.3 0.3 0.6];
    params.responseCurves.MEK.colors=[0.3 0.6 0.6;0.3 0.3 0.6;0.3 0.3 0.6];
    %params.responseCurves.MEK.line_styles={'-','-'};
    params.responseCurves.MEK.line_styles={'-','-','--'};
    %params.responseCurves.MEK.drugName='CI-1040 (PD184352)';
    params.responseCurves.MEK.drugName='AZD6244 (Selumetinib)';
%    params.responseCurves.MEK.mutatedLines={(16),[10,13,14,15]};
    params.responseCurves.MEK.mutatedLines={(16),[10,13,14],(15)};
    params.responseCurves.MEK.mutationNames={'RAF1 Amplification','NRAS(Q61K)','NRAS(E63K)'};
    %params.responseCurves.MEK.mutationNames={'RAF1 Amplification','NRAS SNV'};
    
    params.responseCurves.T790M.colors=[0.6 0.3 0.3];
    params.responseCurves.T790M.line_styles={'-'};
    params.responseCurves.T790M.drugName='WZ3146';
    params.responseCurves.T790M.mutatedLines={[1,4:9]};
    params.responseCurves.T790M.mutationNames={'T790M'};
    params.responseCurves.showLabels=false;
    
end

function Fig3a_GeneticsCurated(varargin)
    
    p=inputParser;
    defaultShowLabels=true;
    p.addParameter('showLabels',defaultShowLabels,@(x) islogical(x));
    
    parse(p,varargin{:});
    
    showLabels=p.Results.showLabels;
    
    %% Load exomeSeq Data
    [snv,indel,cnv,esCellLines]=GetExomeSeqData('geneList','all');
    pattern='DTEP(?<num>\d+)(?<isStar>_)?';
    matches=regexp(esCellLines,pattern,'names');
    dtepNums=cellfun(@(x) str2double(x.num),matches)+0.5*cellfun(@(x) double(~isempty(x.isStar)),matches);
    [~,cellLineOrder]=sort(dtepNums);
    
    %% Load params
    fig3Params=GetFig3Params;
    snvCmap=fig3Params.snvColormap;
    cnvCmap=fig3Params.cnvColormap;
    %% Data processing
    
    % Rescale CNVs (in log scale) to the [0,1] rannge needed for plots
    maxCnvScale=fig3Params.cnvRange(2);
    minCnvScale=fig3Params.cnvRange(1);
    snvData=snv.mutationMatrix;
    cnvData=log(cnv.copyRatioMatrix);
    %cnvData=(cnvData/cnvScale+1)/2;
    cnvData=(cnvData-minCnvScale)/(maxCnvScale-minCnvScale);
    cnvData(cnvData>1)=1;
    cnvData(cnvData<0)=0;
    
    % Drop events common to all PERCs (e.g. NRAS CNV is believed to be a single
    % event in PC9-1 between the split from the PERCS and sequencing rather
    % than an evolutionary event shared by all the PERCs)
    if(fig3Params.curatedSummary.dropCommon)
        cnvData(:,all(cnvData~=0.5))=0.5;
        snvData(:,all(snvData))=false;
    end
    
    evidence.geneNames=union(snv.mutatedGenes,cnv.mutatedGenes);
    evidenceData={snvData,cnvData};
    
    
    
    
    
    %%
    
    plotType='color';'letter';
    showOthers=false;
    
    % pathwayList={rtkPathway,mapkPathway,aktPathway,apoptosisPathway,emtPathway,...
    %     cellcyclePathway};
    pathwayList=fig3Params.curated.pathwaysToShow;
    knownDrivers=fig3Params.pathways.knownDrivers;
    switch(fig3Params.curated.plotOrganization)
        case 'Known First'
            UniqueGenes=@(x) x(~ismember(x,knownDrivers));
            pathwayList=cellfun(@(x) UniqueGenes(x),pathwayList,'Unif',false);%Drop genes in known drivers
            for i=1:length(pathwayList)
                [~,idx]=ismember(pathwayList{i},evidence.geneNames);
                pathwayList{i}=pathwayList{i}(idx~=0);%drop all genes that do not have any mutation data (i.e. not on list or not mutated depending on iniital criterion)
                
                %drop all genes that are not mutated (to deal with the case
                %that the cancer list has non-mutated genes)
                %idx=idx(idx~=0);
                
                [isSnv,snvIdx]=ismember(pathwayList{i},snv.mutatedGenes);
                snvIdx=snvIdx(isSnv);
                [isCnv,cnvIdx]=ismember(pathwayList{i},cnv.mutatedGenes);
                cnvIdx=cnvIdx(cnvIdx~=0);
                
                isMutated=false(1,length(pathwayList{i}));
                isMutated(isSnv)=isMutated(isSnv)|any(snv.mutationMatrix(:,snvIdx),1);
                isMutated(isCnv)=isMutated(isCnv)|any(cnv.copyRatioMatrix(:,cnvIdx)~=1,1);
                %pathwayList{i}= pathwayList{i}(any(snv.mutationMatrix(:,idx),1)|any(cnv.copyRatioMatrix(:,idx)~=1,1));
            end
            
            pathwayList=[{knownDrivers},pathwayList];
            
        case 'Pathways First'
            UniqueGenes=@(x) ~ismember(knownDrivers,x);
            newKnown=knownDrivers(all(cell2mat(cellfun(@(x) UniqueGenes(x),pathwayList,'Unif',false)')));
            pathwayList=[pathwayList,{newKnown}];
        otherwise
            error('Invalid plotOrganization');
            
    end
    
    toShowGeneList=union(evidence.geneNames,knownDrivers);
    %CommonGenes=@(x) x(ismember(x,evidence.geneNames));
    CommonGenes=@(x) x(ismember(x,toShowGeneList));
    
    commonPathwayList=cellfun(@(x) CommonGenes(x),pathwayList,'Unif',false);
    commonPathwayList=commonPathwayList(~cellfun(@isempty,commonPathwayList));
    
    
    pathwayCounts=cellfun(@numel,commonPathwayList);
    nCols=sum(pathwayCounts)+length(pathwayCounts)-1;
    colCounter=1;
    for pN=1:length(commonPathwayList)
        
        subplot(1,nCols,colCounter:(colCounter+pathwayCounts(pN)-1));
        
        
        nGenesInPathway=sum(ismember(commonPathwayList{pN},toShowGeneList));
        
        [isInPathway,idx]=ismember(commonPathwayList{pN},snv.mutatedGenes);
        evidenceSnv=zeros(size(snvData,1),nGenesInPathway);
        evidenceSnv(:,isInPathway)=snvData(:,idx(isInPathway));
        
        [isInPathway,idx]=ismember(commonPathwayList{pN},cnv.mutatedGenes);
        evidenceCnv=0.5*ones(size(cnvData,1),nGenesInPathway);
        evidenceCnv(:,isInPathway)=cnvData(:,idx(isInPathway));
        evidenceData ={evidenceSnv(cellLineOrder,:),evidenceCnv(cellLineOrder,:)};
        
        
        
        if(showLabels)
            colLabels=strcat('-',commonPathwayList{pN});
        else
            colLabels={};
        end
        switch(plotType)
            case 'color'
                MultiColorHeatMap(evidenceData,'colormaps',{snvCmap,cnvCmap},...
                    'colLabels',colLabels,'colLabelAngle',90,...
                    'fontSize',fig3Params.curatedSummary.fontSize);
                if(showLabels&& pN==1)
                    %set(gca,'YTick', 1:size(evidenceData{1},1),'YTickLabel',esCellLines);
                    for cellLineNumber=1:size(evidenceData{1},1)
                        text(0.5,cellLineNumber,esCellLines{cellLineOrder(cellLineNumber)},...
                            'HorizontalAlignment','right');
                    end
                end
                
            case 'letter'
                LetterTable(evidenceData,'backgroundMatrix',confLevel,...
                    'colLabels',strcat('-',commonPathwayList{pN}),'colLabelAngle',90);
            otherwise
                error('Invalid Plot Type');
        end
        
        colCounter=colCounter+pathwayCounts(pN)+1;
    end
    
end

function MultiColorHeatMap(data,varargin)
   
    
  

    p=inputParser;
    
    validateData=@(x) iscell(x)& (range(cellfun(@(y) size(y,1),x))==0)&...
        (range(cellfun(@(y) size(y,2),x))==0);
    addRequired(p,'data',@(x) validateData(x));
    
    numberColors=numel(data);
    if(numberColors>7)
       error('Maximum of 7 colors allowed'); 
    end
    
    defaultColors={[0.6 0.2 0.2],[0.2 0.6 0.2],[0.2 0.2 0.6],[0 0 0],[1 1 0],[0 1 1],[1 0 1]};
    defaultCmaps=cellfun(@(c) WhiteToColorCmap(c),defaultColors(1:numberColors),'Unif',false);
    validateColormaps=@(c) iscell(c)&& numel(c)==numberColors && ...
        all(cellfun(@(x) isValidColormap(x),c));
    addParameter(p,'colormaps',defaultCmaps,@(x) validateColormaps(x));

    defaultColLabelAngle=0;
    addParamValue(p,'colLabelAngle',defaultColLabelAngle,...
        @(x) isscalar(x) && isnumeric(x));
    
    defaultColLabelPos='top';
    addParamValue(p,'colLabelPos',defaultColLabelPos,...
        @(x) any(validatestring(x,{'top','bottom'})));
    
      
    defaultColLabels={};
    addParamValue(p,'colLabels',defaultColLabels,...
        @iscell);
    
    defaultFontSize=12;
    addParamValue(p,'fontSize',defaultFontSize,...
        @(x) isscalar(x) && isnumeric(x) && x>0);
    
    
    defaultFontStyle='Arial';
    addParamValue(p,'fontStyle',defaultFontStyle);
    
    defaultHighlightMatrix=false(size(data{1}));
	addParameter(p,'highlightMatrix',defaultHighlightMatrix,...
		@(x) validateattributes(x,{'logical'},{'size',size(data{1})}));
    
    parse(p,data,varargin{:});
    

    [nR,nC]=size(data{1});
    
    fullData=zeros(nR,numberColors*nC);
    
    for i=1:numberColors
       fullData(:,i:numberColors:size(fullData,2))=(127*data{i})+1+128*(i-1);
    end
    
    cmap=vertcat(p.Results.colormaps{:});
    imagesc(fullData,[1,numberColors*128]);
    colormap(cmap);
    grid on;
    set(gca,'XTick',(1:numberColors:size(fullData,2))-0.5);
    set(gca,'YTick',(1:size(fullData,1))-0.5,'GridLineStyle','-');
    set(gca,'XTickLabel',[],'YTickLabel',[],'LineWidth',2,...
        'TickLength',[0,0]);
 
    
    if(~isempty(p.Results.colLabels))
        for j=1:nC
            if(strcmp(p.Results.colLabelPos,'top'))
                ypos= 0.5;%-0.5*sind(col_label_angle);
                %valign='bottom';
                valign='middle';
            else
                ypos= size(fullData,1)+0.5-0.5*sind(col_label_angle);
                valign='top';
            end
            text(j*numberColors-0.5-cosd(p.Results.colLabelAngle),ypos,p.Results.colLabels{j},...
                'VerticalAlignment',valign,'FontSize',p.Results.fontSize,...
                'FontName',p.Results.fontStyle,'HorizontalAlignment','left',...
                'Rotation',p.Results.colLabelAngle,'Interpreter','none');
        end
    end
    
    [r,c]=find(p.Results.highlightMatrix);
    for i=1:length(r)
       x=((c(i)-1)*numberColors)+(numberColors+1)/2;
       drawBoxAroundCell(x,r(i),0.5*numberColors,5,[0 0 0]);
    end
    
end


function flag=isValidColormap(cmap)
   flag=size(cmap,2)==3&all(cmap(:)>=0)&all(cmap(:)<=1);
    
end

function drawBoxAroundCell(x,y,boxWidth,lineWidth,lineColor)
    
    line([x-boxWidth,x+boxWidth],[y-0.5,y-0.5],'LineWidth',lineWidth,'Color',lineColor,'Clipping','off');
    line([x-boxWidth,x-boxWidth],[y-0.5,y+0.5],'LineWidth',lineWidth,'Color',lineColor,'Clipping','off');
    line([x+boxWidth,x-boxWidth],[y+0.5,y+0.5],'LineWidth',lineWidth,'Color',lineColor,'Clipping','off');
    line([x+boxWidth,x+boxWidth],[y+0.5,y-0.5],'LineWidth',lineWidth,'Color',lineColor,'Clipping','off');
end

function Fig3bce(varargin)
    p=inputParser;
    defaultShowLabels=true;
    p.addParameter('showLabels',defaultShowLabels,@(x) islogical(x));
    
    parse(p,varargin{:});
    
    showLabels=p.Results.showLabels;
    params = GetParams('DrugResponseScreen');
    fig3Params=GetFig3Params;

    %% Make T790M drug Response Heatmap
    % Load drug annotations
    drugTargetGenes=strtrim(regexp(upper(params.data.cpdTarget(1:6:end)),'_ ','split'));
    drugNames=params.data.cpdID(1:6:end);
    %Identify EGFR drugs
    egfrDrugs=find(cellfun(@(x) any(strcmpi(x,'EGFR')),drugTargetGenes));
    %Pull out T790M specific drugs (actual identities are specified in figure params)
    t790mDrugIdx=cellfun(@(x) find(~cellfun(@isempty,regexp(drugNames(egfrDrugs),x)),1),...
        fig3Params.egfrDrugHeatMap.t790mDrugList);
    
    
    % Load Drug Reponse Data (Note response is loaded as % deviation from mean
    % AUC)
    allDrugsResponse=GetDrugResponse('%diff mean AUC',params);
    t790mDrugsReponse=allDrugsResponse(:,egfrDrugs(t790mDrugIdx));
    numberOfPERCs=size(t790mDrugsReponse,1);
    
    %For display the drugs based on their max response across all PERCs
    [~,t790mOrder]=sort(max(t790mDrugsReponse),'ascend');
    
    
    
    minResponse=fig3Params.egfrDrugHeatMap.responseRange(1);
    maxResponse=fig3Params.egfrDrugHeatMap.responseRange(2);
    
    figure;
    imagesc(t790mDrugsReponse(:,t790mOrder),[minResponse,maxResponse]);
    colormap(fig3Params.egfrDrugHeatMap.colorMap);
    set(gca,'XTick',(1:length(t790mOrder))-0.5,'YTick',(1:size(t790mDrugsReponse,1))-0.5,...
        'GridLineStyle','-');
    set(gca,'XTickLabel',[],'YTickLabel',[],'TickLength',[0 0]);
    grid on;
    
    if(showLabels)
        for percNum=1:numberOfPERCs
            text(0.5,percNum,['PERC' num2str(percNum)],'HorizontalAlignment','right');
        end
        for drugNum=1:length(t790mDrugIdx)
            text(drugNum,0.5,...
                drugNames{egfrDrugs(t790mDrugIdx(t790mOrder(drugNum)))},...
                'VerticalAlignment','top','Rotation',90);
        end
    end
    
    figure;
    cmapLength=length(fig3Params.egfrDrugHeatMap.colorMap);
    medianResponse=median(t790mDrugsReponse,2);
    cnum=round((medianResponse-minResponse)/(maxResponse-minResponse)*cmapLength+1);
    cnum(cnum<1)=1;
    cnum(cnum>cmapLength)=cmapLength;
    
    barXLim=5*ceil(max(medianResponse)/5); %Nearest multiple of 5
    
    for percNum=1:numberOfPERCs
        barh(percNum,medianResponse(percNum),'FaceColor',...
            fig3Params.egfrDrugHeatMap.colorMap(cnum(percNum),:));
        
        set(gca,'XLim',[-barXLim,barXLim]);
        hold on;
    end
    hold off;
    axis ij;
    set(gca,'YTick',1:numberOfPERCs,'yaxislocation','left',...
        'TickLength',[0,0],'xaxislocation','top',...
        'YTickLabel',[]);
    if(showLabels)
        set(gca,'XTick',-barXLim:5:barXLim);
        xlabel('Median Response');
    else
        set(gca,'XTickLabel',[]);
    end
    
    
    % HeatmapWithCategories(egfrDrugsReponse,egfr2Cat',[],[],...
    %     [],[-10,10],'rowFontSize',12,'colFontSize',12,...
    %     'categoryFontSize',12,'colorMap',fig2Params.egfrDrugHeatMap.colorMap);
    
    figure('units','centimeters','Position',[5 5 5 15])
    imagesc((1:128)');
    colormap(fig3Params.egfrDrugHeatMap.colorMap);
    set(gca,'XTick',[],'YTick',[1,64,128]);
    if(showLabels)
        set(gca,'YTickLabel',[minResponse,0,maxResponse]);
        
    else
        set(gca,'YTickLabel',[]);
    end
    
    %% Plot Sample Drug Curves
    drugTypeList={'MEK','MET'};
    
    fitData=load(params.fits.curveFitFile);
    concs=linspace(1,6,1000);
    
    
    for drugTypeCounter=1:length(drugTypeList)
        drugType=drugTypeList{drugTypeCounter};
        drugData=fig3Params.responseCurves.(drugType);
        chosenDrugNum=find(strcmp(drugNames,drugData.drugName));
        
        figure;
        handleList=zeros(length(drugData.mutationNames),1);
        for lineNum=1:numberOfPERCs
            
            h=plot(params.fits.fitForm(...
                fitData.dtepCurveFits{chosenDrugNum,lineNum},concs));
            hold on;
            
            mutationNum=find(cellfun(@(x) any(x==lineNum),drugData.mutatedLines));
            if(isempty(mutationNum))
                hOther=h;
                set(h,'Color',[0.8 0.8 0.8],'LineWidth',3,'LineStyle','-');
            else
                handleList(mutationNum)=h;
                set(h,'Color',drugData.colors(mutationNum,:),'LineWidth',5,...
					'LineStyle',drugData.line_styles{mutationNum});
            end
            
        end
        hPC9=plot(params.fits.fitForm(...
            fitData.pc9CurveFits{chosenDrugNum},concs)...
            ,'Color',[0 0 0],'LineWidth',5);
        hold off;
        %set(gca,fig3Params.responseCurves.plotParams{:});
        
        YTick=[0,50,100];
        if(showLabels)
            
            title(drugData.drugName,'Interpreter','none','FontSize',16);
            
            set(gca,'YTickLabel',strcat(arrayfun(@num2str,YTick,'Uni',false),'%'),...
                'YTick',YTick,'YLim',[0,125],...
                'Xtick',linspace(1,length(concs),length(params.data.logConc)),'XTickLabel',...
                flipud(params.data.logConc),'FontSize',12);
            ylabel('% Viability');
            xlabel('log_{10}(Concentration \muM)');
            legend([hPC9;handleList(:);hOther],{'PC9-1',drugData.mutationNames{:},'Other'});
            
            
        else
            
            set(gca,'YTickLabel',[],'YTick',YTick,'YLim',[0,125],...
                'Xtick',linspace(1,length(concs),length(params.data.logConc)),'XTickLabel',...
                [],'FontSize',12);
            
        end
    end
    
end


function Fig3f(varargin)
    p=inputParser;
    defaultShowLabels=true;
    p.addParameter('showLabels',defaultShowLabels,@(x) islogical(x));
    
    defaultDrugList={'MEK'};
    validDrugs={'MEK','MET'};
    p.addParameter('drugList',defaultDrugList, @(x) iscell(x) & ...
        all(ismember(x,validDrugs)));
    
    
    parse(p,varargin{:});
    
    showLabels=p.Results.showLabels;
    %%
    params=GetParams('DrugResponseScreen');
    [drugResponse,auc,annot,plateData]=LoadSecondaryScreenData;
    fig3Params=GetFig3Params;
    %%
    numberOfDrugs=length(annot.drugNames);
    numberOfPERCs=length(annot.lineages);
    numberOfConcentrations=length(annot.logConc);
    pc9Data=squeeze(drugResponse.mean(:,1,:,:));
    plusErlData=squeeze(drugResponse.mean(:,2,:,:));
    minusErlData=squeeze(drugResponse.mean(:,3,:,:));
    
    %% Make Curve Fits
    
    concs=1:numberOfConcentrations;
    pc9CurveFits=cell(numberOfDrugs,numberOfPERCs);
    plusErlCurveFits=cell(numberOfDrugs,numberOfPERCs);
    minusErlCurveFits=cell(numberOfDrugs,numberOfPERCs);
    
    
    fitCurve=params.fits.fitForm;
    fitVals=@(x) fitCurve(x,concs);
    naiveFit =@(vals) [vals(end),vals(1)-vals(end),length(vals)/2,1];
    
    
    options=optimoptions('lsqnonlin','Display','off');
    parfor drugNumber=1:numberOfDrugs
        for dtepNumber=1:numberOfPERCs
            
            vals=squeeze(pc9Data(dtepNumber,:,drugNumber));
            
            pc9CurveFits{drugNumber,dtepNumber}=lsqnonlin(@(x) fitVals(x)-vals,...
                naiveFit(vals),[0,0,-Inf,0],[Inf,Inf,Inf,Inf],options);
            
            
            
            vals=squeeze(plusErlData(dtepNumber,:,drugNumber));
            
            plusErlCurveFits{drugNumber,dtepNumber}=lsqnonlin(@(x) fitVals(x)-vals,...
                naiveFit(vals),[0,0,-Inf,0],[Inf,Inf,Inf,Inf],options);
            
            vals=squeeze(minusErlData(dtepNumber,:,drugNumber));
            
            minusErlCurveFits{drugNumber,dtepNumber}=lsqnonlin(@(x) fitVals(x)-vals,...
                naiveFit(vals),[0,0,-Inf,0],[Inf,Inf,Inf,Inf],options);
            
        end
        
    end
    
    pc9AUC=cellfun(@(x) sum(fitCurve(x,linspace(1,numberOfConcentrations,1000))),pc9CurveFits)/1000;
    plusErlAUC=cellfun(@(x) sum(fitCurve(x,linspace(1,numberOfConcentrations,1000))),plusErlCurveFits)/1000;
    minusErlAUC=cellfun(@(x) sum(fitCurve(x,linspace(1,numberOfConcentrations,1000))),minusErlCurveFits)/1000;
    
    %%
    linesToShow=[4,8,9,10,13,14,15,16,17]; %Based on lines we used for third screen
    mutationNames={'cMET','RAF1','NRAS','NRAS','T790M'};
    mutationLines={17,16,[10,13,14],15,[1,4,5,6,7,8,9]};
    response=100*(minusErlAUC-plusErlAUC)./(minusErlAUC);
    response(:,1)=0;% because DTEP 1 did not work
    %colors=[0.6 0.4 0.4;0.4 0.6 0.4;0.4 0.4 0.6;0.6 0.6 0.6];
    
    %colors=[0.3 0.6 0.3;0.3 0.6 0.6; 0.3 0.3 0.6; 0.6 0.3 0.3];
    colors=[fig3Params.responseCurves.MET.colors;fig3Params.responseCurves.MEK.colors;...
        fig3Params.responseCurves.T790M.colors];
    
    handleList=zeros(length(mutationNames),1);
    
    
    for drugListCounter=1:length(p.Results.drugList)
        switch p.Results.drugList{drugListCounter}
            case 'MEK'
                drugNum=1;
            case 'MET'
                drugNum=4;
        end
        %drugNum=1; %1-MEK, 4-cMET
        figure;
        for lineCounter=1:length(linesToShow)
            
            lineNum=linesToShow(lineCounter);
            h=bar(lineCounter,response(drugNum,lineNum));
            mutationNum=find(cellfun(@(x) any(x==lineNum),mutationLines));
            if(isempty(mutationNum))
                hOther=h;
                set(h,'FaceColor',[0.8 0.8 0.8],'EdgeColor',[0.8 0.8 0.8]);
            else
                %  handleList(mutationNum)=h;
                handleList(mutationNum)=h;
                set(h,'FaceColor',colors(mutationNum,:),'EdgeColor',colors(mutationNum,:));
            end
            
            hold on;
        end
        hold off;
        YTick=[0,10,20,30];
        set(gca,'YLim',[-1,35],'YTick',YTick);
        if(showLabels)
            legend(handleList,mutationNames{:});
            set(gca,'XTick',1:length(linesToShow),'XTickLabel',...
                arrayfun(@(x) ['PERC' num2str(x)],linesToShow,'Uni',false),...
                'YTickLabel',arrayfun(@(x) [num2str(x) '%'],YTick,'Uni',false));
            title(annot.drugNames{drugNum});
            ylabel('% Change in AUC \pm Erlotinib');
        else
            set(gca,'XTick',[],'XTickLabel',[],'YTickLabel',[]);
        end
    end
end
